# Supplementary material for: Altitude, not potential larval habitat availability, explains pronounced variation in Plasmodium falciparum infection prevalence in the western Kenya highlands
Source: PLOS Glob Public Health. 2023 Apr 17;3(4):e0001505. doi: 10.1371/journal.pgph.0001505 (PMC10109483; doi:10.1371/journal.pgph.0001505)
Supplement: S1 Data — (XLSX) [file pgph.0001505.s004.xlsx]

## Sheet: S1_Data
household_ID	cluster ID	Sample ID	Pf_positivity_PCR	Pf_positivity_microscopy	Bednet_use	Age_category	sex	Altitude	education_household_head	kitchen_location	roof_material	screens_window	eave_type	Household population	Distance_nearest_river	Distance_nearest_any_habitat_within cluster	Habitats_number_per cluster	Sugarcane_number_250m	wetland_number_250m	forest_number_250m	All_habitats_number_250m
V407-0023-A	V407	AB-V407-122	0	0	Yes	1	female	1201.94	Below_secondary	Outdoor	corrugated_iron	No	Open	7	945.849	25.0517	31	17	0	0	17
V407-0023-A	V407	AB-V407-121	1	1	Yes	2	male	1201.94	Below_secondary	Outdoor	corrugated_iron	No	Open	7	945.849	25.0517	31	17	0	0	17
V407-0023-A	V407	AB-V407-120	0	0	Yes	2	male	1201.94	Below_secondary	Outdoor	corrugated_iron	No	Open	7	945.849	25.0517	31	17	0	0	17
V407-0023-A	V407	AB-V407-050	1	1	Yes	2	male	1201.94	Below_secondary	Outdoor	corrugated_iron	No	Open	7	945.849	25.0517	31	17	0	0	17
V407-0023-A	V407	AB-V407-051	1	1	No	2	male	1201.94	Below_secondary	Outdoor	corrugated_iron	No	Open	7	945.849	25.0517	31	17	0	0	17
V407-0023-A	V407	AB-V407-049	0	0	Yes	3	female	1201.94	Below_secondary	Outdoor	corrugated_iron	No	Open	7	945.849	25.0517	31	17	0	0	17
V407-0023-A	V407	AB-V407-048	1	0	Yes	3	male	1201.94	Below_secondary	Outdoor	corrugated_iron	No	Open	7	945.849	25.0517	31	17	0	0	17
V407-0023-B	V407	AB-V407-124	0	0	Yes	1	male	1200.49	Completed_secondary	Outdoor	non corrugated iron	No	Open	2	937.275	31.6249	31	16	0	0	16
V407-0023-B	V407	AB-V407-123	0	0	No	3	female	1200.49	Completed_secondary	Outdoor	non corrugated iron	No	Open	2	937.275	31.6249	31	16	0	0	16
V407-0081-A	V407	AB-V407-091	0	0	Yes	1	female	1199.79	Below_secondary	Outdoor	corrugated_iron	No	Closed	7	1110.02	24.9517	31	15	0	0	15
V407-0081-A	V407	AB-V407-090	0	0	Yes	2	female	1199.79	Below_secondary	Outdoor	corrugated_iron	No	Closed	7	1110.02	24.9517	31	15	0	0	15
V407-0081-A	V407	AB-V407-093	0	0	Yes	2	male	1199.79	Below_secondary	Outdoor	corrugated_iron	No	Closed	7	1110.02	24.9517	31	15	0	0	15
V407-0081-A	V407	AB-V407-094	0	0	Yes	2	male	1199.79	Below_secondary	Outdoor	corrugated_iron	No	Closed	7	1110.02	24.9517	31	15	0	0	15
V407-0081-A	V407	AB-V407-089	0	0	Yes	3	female	1199.79	Below_secondary	Outdoor	corrugated_iron	No	Closed	7	1110.02	24.9517	31	15	0	0	15
V407-0081-A	V407	AB-V407-092	0	0	Yes	3	male	1199.79	Below_secondary	Outdoor	corrugated_iron	No	Closed	7	1110.02	24.9517	31	15	0	0	15
V407-0081-A	V407	AB-V407-088	0	0	Yes	3	female	1199.79	Below_secondary	Outdoor	corrugated_iron	No	Closed	7	1110.02	24.9517	31	15	0	0	15
V407-0031-C	V407	AB-V407-058	1	1	Yes	2	female	1183.83	Below_secondary	Outdoor	corrugated_iron	No	Open	4	810.785	11.2183	31	12	0	0	12
V407-0031-C	V407	AB-V407-057	1	0	Yes	2	female	1183.83	Below_secondary	Outdoor	corrugated_iron	No	Open	4	810.785	11.2183	31	12	0	0	12
V407-0031-C	V407	AB-V407-059	1	0	Yes	2	male	1183.83	Below_secondary	Outdoor	corrugated_iron	No	Open	4	810.785	11.2183	31	12	0	0	12
V407-0031-C	V407	AB-V407-056	1	1	Yes	3	female	1183.83	Below_secondary	Outdoor	corrugated_iron	No	Open	4	810.785	11.2183	31	12	0	0	12
V407-0031-A	V407	AB-V407-055	1	1	Yes	2	female	1197.31	Below_secondary	Outdoor	corrugated_iron	No	Open	4	817.952	22.4367	31	12	0	0	12
V407-0031-A	V407	AB-V407-054	1	1	Yes	2	male	1197.31	Below_secondary	Outdoor	corrugated_iron	No	Open	4	817.952	22.4367	31	12	0	0	12
V407-0031-A	V407	AB-V407-053	1	0	Yes	3	female	1197.31	Below_secondary	Outdoor	corrugated_iron	No	Open	4	817.952	22.4367	31	12	0	0	12
V407-0031-A	V407	AB-V407-052	1	1	Yes	3	male	1197.31	Below_secondary	Outdoor	corrugated_iron	No	Open	4	817.952	22.4367	31	12	0	0	12
V407-0087-A	V407	AB-V407-001	1	0	Yes	3	female	1201.34	Below_secondary	Indoor	corrugated_iron	No	Open	2	1098.32	22.4368	31	12	0	0	12
V407-0087-A	V407	AB-V407-002	1	1	Yes	3	male	1201.34	Below_secondary	Indoor	corrugated_iron	No	Open	2	1098.32	22.4368	31	12	0	0	12
V407-0032-A	V407	AB-V407-064	1	1	Yes	2	male	1206.4	Below_secondary	Outdoor	corrugated_iron	No	Open	3	769.867	25.0517	31	12	0	0	12
V407-0032-A	V407	AB-V407-063	1	1	Yes	2	female	1206.4	Below_secondary	Outdoor	corrugated_iron	No	Open	3	769.867	25.0517	31	12	0	0	12
V407-0032-A	V407	AB-V407-062	1	0	Yes	3	male	1206.4	Below_secondary	Outdoor	corrugated_iron	No	Open	3	769.867	25.0517	31	12	0	0	12
V407-0022-B	V407	AB-V407-149	1	0	No	2	female	1199.29	Completed_secondary	Outdoor	corrugated_iron	No	Open	8	1003.05	33.6551	31	12	0	0	12
V407-0022-B	V407	AB-V407-148	0	0	Yes	2	female	1199.29	Completed_secondary	Outdoor	corrugated_iron	No	Open	8	1003.05	33.6551	31	12	0	0	12
V407-0022-B	V407	AB-V407-152	1	0	Yes	3	male	1199.29	Completed_secondary	Outdoor	corrugated_iron	No	Open	8	1003.05	33.6551	31	12	0	0	12
V407-0022-B	V407	AB-V407-151	1	0	No	3	female	1199.29	Completed_secondary	Outdoor	corrugated_iron	No	Open	8	1003.05	33.6551	31	12	0	0	12
V407-0022-B	V407	AB-V407-150	0	0	No	3	male	1199.29	Completed_secondary	Outdoor	corrugated_iron	No	Open	8	1003.05	33.6551	31	12	0	0	12
V407-0022-B	V407	AB-V407-153	0	0	No	3	female	1199.29	Completed_secondary	Outdoor	corrugated_iron	No	Open	8	1003.05	33.6551	31	12	0	0	12
V407-0022-B	V407	AB-V407-147	1	0	No	3	female	1199.29	Completed_secondary	Outdoor	corrugated_iron	No	Open	8	1003.05	33.6551	31	12	0	0	12
V407-0022-B	V407	AB-V407-146	0	0	Yes	3	male	1199.29	Completed_secondary	Outdoor	corrugated_iron	No	Open	8	1003.05	33.6551	31	12	0	0	12
V407-0086-A	V407	AB-V407-112	1	1	Yes	1	male	1202.89	Below_secondary	Outdoor	corrugated_iron	No	Closed	4	951.82	35.2633	31	12	0	0	12
V407-0086-A	V407	AB-V407-113	1	0	Yes	3	female	1202.89	Below_secondary	Outdoor	corrugated_iron	No	Closed	4	951.82	35.2633	31	12	0	0	12
V407-0086-A	V407	AB-V407-110	0	0	Yes	3	female	1202.89	Below_secondary	Outdoor	corrugated_iron	No	Closed	4	951.82	35.2633	31	12	0	0	12
V407-0086-A	V407	AB-V407-111	1	1	Yes	3	female	1202.89	Below_secondary	Outdoor	corrugated_iron	No	Closed	4	951.82	35.2633	31	12	0	0	12
V407-0024-C	V407	AB-V407-127	0	0	Yes	1	male	1201.74	Completed_secondary	Outdoor	non corrugated iron	No	Open	4	840.278	60.0661	31	12	0	0	12
V407-0024-C	V407	AB-V407-126	0	0	Yes	3	female	1201.74	Completed_secondary	Outdoor	non corrugated iron	No	Open	4	840.278	60.0661	31	12	0	0	12
V407-0024-C	V407	AB-V407-125	0	0	Yes	3	male	1201.74	Completed_secondary	Outdoor	non corrugated iron	No	Open	4	840.278	60.0661	31	12	0	0	12
V407-0024-C	V407	AB-V407-128	1	0	Yes	3	female	1201.74	Completed_secondary	Outdoor	non corrugated iron	No	Open	4	840.278	60.0661	31	12	0	0	12
V373-0081-A	V373	AB-V373-148	0	0	Yes	1	male	1237.01	Below_secondary	Outdoor	corrugated_iron	No	Open	2	252.55	15.8121	20	11	0	0	11
V373-0081-A	V373	AB-V373-147	0	0	Yes	3	female	1237.01	Below_secondary	Outdoor	corrugated_iron	No	Open	2	252.55	15.8121	20	11	0	0	11
V407-0033-B	V407	AB-V407-061	1	0	Yes	1	male	1191.58	Completed_secondary	Outdoor	corrugated_iron	No	Open	2	721.455	11.1437	31	11	0	0	11
V407-0033-B	V407	AB-V407-060	1	0	Yes	3	male	1191.58	Completed_secondary	Outdoor	corrugated_iron	No	Open	2	721.455	11.1437	31	11	0	0	11
V407-0032-D	V407	AB-V407-068	0	0	Yes	2	male	1189.75	Below_secondary	Outdoor	non corrugated iron	No	Open	2	754.201	24.9515	31	11	0	0	11
V407-0032-D	V407	AB-V407-067	0	0	Yes	3	female	1189.75	Below_secondary	Outdoor	non corrugated iron	No	Open	2	754.201	24.9515	31	11	0	0	11
V407-0022-A	V407	AB-V407-142	0	0	No	2	female	1202.76	Completed_secondary	Outdoor	corrugated_iron	No	Open	9	1018.63	25.0517	31	11	0	0	11
V407-0022-A	V407	AB-V407-141	0	0	Yes	2	female	1202.76	Completed_secondary	Outdoor	corrugated_iron	No	Open	9	1018.63	25.0517	31	11	0	0	11
V407-0022-A	V407	AB-V407-140	1	1	No	2	female	1202.76	Completed_secondary	Outdoor	corrugated_iron	No	Open	9	1018.63	25.0517	31	11	0	0	11
V407-0022-A	V407	AB-V407-139	0	0	No	3	male	1202.76	Completed_secondary	Outdoor	corrugated_iron	No	Open	9	1018.63	25.0517	31	11	0	0	11
V407-0022-A	V407	AB-V407-143	1	0	No	3	male	1202.76	Completed_secondary	Outdoor	corrugated_iron	No	Open	9	1018.63	25.0517	31	11	0	0	11
V407-0022-A	V407	AB-V407-144	1	0	Yes	3	female	1202.76	Completed_secondary	Outdoor	corrugated_iron	No	Open	9	1018.63	25.0517	31	11	0	0	11
V407-0022-A	V407	AB-V407-138	1	0	No	3	female	1202.76	Completed_secondary	Outdoor	corrugated_iron	No	Open	9	1018.63	25.0517	31	11	0	0	11
V407-0022-A	V407	AB-V407-137	1	0	Yes	3	male	1202.76	Completed_secondary	Outdoor	corrugated_iron	No	Open	9	1018.63	25.0517	31	11	0	0	11
V407-0022-A	V407	AB-V407-145	0	0	Yes	3	female	1202.76	Completed_secondary	Outdoor	corrugated_iron	No	Open	9	1018.63	25.0517	31	11	0	0	11
V407-0032-C	V407	AB-V407-066	1	1	Yes	1	female	1209.42	Below_secondary	Outdoor	corrugated_iron	No	Open	2	761.577	31.6248	31	11	0	0	11
V407-0032-C	V407	AB-V407-065	0	0	Yes	3	male	1209.42	Below_secondary	Outdoor	corrugated_iron	No	Open	2	761.577	31.6248	31	11	0	0	11
V407-0039-A	V407	AB-V407-080	1	1	Yes	1	male	1200.53	Below_secondary	Outdoor	corrugated_iron	No	Open	5	839.05	99.8064	31	11	0	0	11
V407-0039-A	V407	AB-V407-079	0	0	Yes	1	male	1200.53	Below_secondary	Outdoor	corrugated_iron	No	Open	5	839.05	99.8064	31	11	0	0	11
V407-0039-A	V407	AB-V407-078	1	0	Yes	2	female	1200.53	Below_secondary	Outdoor	corrugated_iron	No	Open	5	839.05	99.8064	31	11	0	0	11
V407-0039-A	V407	AB-V407-077	0	0	Yes	2	female	1200.53	Below_secondary	Outdoor	corrugated_iron	No	Open	5	839.05	99.8064	31	11	0	0	11
V407-0039-A	V407	AB-V407-076	0	0	Yes	3	female	1200.53	Below_secondary	Outdoor	corrugated_iron	No	Open	5	839.05	99.8064	31	11	0	0	11
V407-0060-A	V407	AB-V407-095	0	0	Yes	3	female	1192.18	Completed_secondary	Outdoor	corrugated_iron	No	Closed	2	1101.04	117.06	31	11	0	0	11
V407-0060-A	V407	AB-V407-096	0	0	Yes	3	female	1192.18	Completed_secondary	Outdoor	corrugated_iron	No	Closed	2	1101.04	117.06	31	11	0	0	11
V373-0070-A	V373	AB-V373-151	1	0	Yes	3	female	1218.4	Below_secondary	Outdoor	corrugated_iron	No	Closed	3	218.593	78.807	20	10	0	0	10
V373-0070-A	V373	AB-V373-150	0	0	Yes	3	female	1218.4	Below_secondary	Outdoor	corrugated_iron	No	Closed	3	218.593	78.807	20	10	0	0	10
V373-0070-A	V373	AB-V373-149	0	0	Yes	3	male	1218.4	Below_secondary	Outdoor	corrugated_iron	No	Closed	3	218.593	78.807	20	10	0	0	10
V407-0082-A	V407	AB-V407-117	1	0	Yes	2	female	1213.18	Below_secondary	Outdoor	corrugated_iron	No	Open	6	1041.08	15.8125	31	10	0	0	10
V407-0082-A	V407	AB-V407-116	1	1	Yes	2	female	1213.18	Below_secondary	Outdoor	corrugated_iron	No	Open	6	1041.08	15.8125	31	10	0	0	10
V407-0082-A	V407	AB-V407-119	1	1	Yes	2	male	1213.18	Below_secondary	Outdoor	corrugated_iron	No	Open	6	1041.08	15.8125	31	10	0	0	10
V407-0082-A	V407	AB-V407-118	1	1	Yes	2	female	1213.18	Below_secondary	Outdoor	corrugated_iron	No	Open	6	1041.08	15.8125	31	10	0	0	10
V407-0082-A	V407	AB-V407-087	0	0	Yes	3	female	1213.18	Below_secondary	Outdoor	corrugated_iron	No	Open	6	1041.08	15.8125	31	10	0	0	10
V407-0082-A	V407	AB-V407-086	1	1	Yes	3	male	1213.18	Below_secondary	Outdoor	corrugated_iron	No	Open	6	1041.08	15.8125	31	10	0	0	10
V407-0091-H	V407	AB-V407-014	0	0	Yes	1	female	1211.46	Completed_secondary	Indoor	corrugated_iron	No	Open	4	920.83	15.8126	31	10	0	0	10
V407-0091-H	V407	AB-V407-012	1	1	Yes	1	male	1211.46	Completed_secondary	Indoor	corrugated_iron	No	Open	4	920.83	15.8126	31	10	0	0	10
V407-0091-H	V407	AB-V407-013	0	0	Yes	3	female	1211.46	Completed_secondary	Indoor	corrugated_iron	No	Open	4	920.83	15.8126	31	10	0	0	10
V407-0091-H	V407	AB-V407-015	1	0	Yes	3	male	1211.46	Completed_secondary	Indoor	corrugated_iron	No	Open	4	920.83	15.8126	31	10	0	0	10
V407-0079-A	V407	AB-V407-023	0	0	Yes	1	female	1205.54	Below_secondary	Indoor	corrugated_iron	No	Open	3	941.964	31.6252	31	10	0	0	10
V407-0079-A	V407	AB-V407-024	0	0	Yes	1	female	1205.54	Below_secondary	Indoor	corrugated_iron	No	Open	3	941.964	31.6252	31	10	0	0	10
V407-0079-A	V407	AB-V407-025	0	0	Yes	3	female	1205.54	Below_secondary	Indoor	corrugated_iron	No	Open	3	941.964	31.6252	31	10	0	0	10
V407-0091-A	V407	AB-V407-009	1	0	Yes	1	female	1197.53	Below_secondary	Indoor	corrugated_iron	No	Closed	4	967.885	44.8738	31	10	0	0	10
V407-0091-A	V407	AB-V407-010	1	0	Yes	1	female	1197.53	Below_secondary	Indoor	corrugated_iron	No	Closed	4	967.885	44.8738	31	10	0	0	10
V407-0091-A	V407	AB-V407-011	1	1	Yes	3	male	1197.53	Below_secondary	Indoor	corrugated_iron	No	Closed	4	967.885	44.8738	31	10	0	0	10
V407-0091-A	V407	AB-V407-008	0	0	Yes	3	female	1197.53	Below_secondary	Indoor	corrugated_iron	No	Closed	4	967.885	44.8738	31	10	0	0	10
V407-0090-A	V407	AB-V407-019	1	0	Yes	2	female	1198.07	Below_secondary	Indoor	corrugated_iron	No	Open	5	970.879	78.8092	31	10	0	0	10
V407-0090-A	V407	AB-V407-017	0	0	Yes	2	female	1198.07	Below_secondary	Indoor	corrugated_iron	No	Open	5	970.879	78.8092	31	10	0	0	10
V407-0090-A	V407	AB-V407-016	1	1	Yes	2	male	1198.07	Below_secondary	Indoor	corrugated_iron	No	Open	5	970.879	78.8092	31	10	0	0	10
V407-0090-A	V407	AB-V407-020	1	1	Yes	2	male	1198.07	Below_secondary	Indoor	corrugated_iron	No	Open	5	970.879	78.8092	31	10	0	0	10
V407-0090-A	V407	AB-V407-018	0	0	Yes	2	male	1198.07	Below_secondary	Indoor	corrugated_iron	No	Open	5	970.879	78.8092	31	10	0	0	10
V407-0040-B	V407	AB-V407-075	1	0	Yes	1	female	1206.94	Below_secondary	Outdoor	corrugated_iron	No	Open	2	794.667	100.919	31	10	0	0	10
V407-0040-A	V407	AB-V407-073	0	0	Yes	1	female	1181.26	Completed_secondary	Outdoor	corrugated_iron	No	Closed	5	794.667	100.919	31	10	0	0	10
V407-0040-A	V407	AB-V407-072	1	1	Yes	2	female	1181.26	Completed_secondary	Outdoor	corrugated_iron	No	Closed	5	794.667	100.919	31	10	0	0	10
V407-0040-A	V407	AB-V407-071	0	0	Yes	2	female	1181.26	Completed_secondary	Outdoor	corrugated_iron	No	Closed	5	794.667	100.919	31	10	0	0	10
V407-0040-A	V407	AB-V407-070	1	0	Yes	2	male	1181.26	Completed_secondary	Outdoor	corrugated_iron	No	Closed	5	794.667	100.919	31	10	0	0	10
V407-0040-B	V407	AB-V407-074	1	0	Yes	3	female	1206.94	Below_secondary	Outdoor	corrugated_iron	No	Open	2	794.667	100.919	31	10	0	0	10
V407-0040-A	V407	AB-V407-069	1	0	Yes	3	female	1181.26	Completed_secondary	Outdoor	corrugated_iron	No	Closed	5	794.667	100.919	31	10	0	0	10
V373-0083-A	V373	AB-V373-144	0	0	Yes	3	female	1238.3	Below_secondary	Outdoor	corrugated_iron	No	Open	5	323.13	22.4361	20	9	0	0	9
V373-0083-A	V373	AB-V373-143	1	0	Yes	3	female	1238.3	Below_secondary	Outdoor	corrugated_iron	No	Open	5	323.13	22.4361	20	9	0	0	9
V373-0083-A	V373	AB-V373-142	1	0	Yes	3	female	1238.3	Below_secondary	Outdoor	corrugated_iron	No	Open	5	323.13	22.4361	20	9	0	0	9
V373-0083-A	V373	AB-V373-146	0	0	Yes	3	female	1238.3	Below_secondary	Outdoor	corrugated_iron	No	Open	5	323.13	22.4361	20	9	0	0	9
V373-0083-A	V373	AB-V373-145	0	0	Yes	3	male	1238.3	Below_secondary	Outdoor	corrugated_iron	No	Open	5	323.13	22.4361	20	9	0	0	9
V373-0005-A	V373	AB-V373-037	1	1	No	1	male	1226.53	Below_secondary	Outdoor	corrugated_iron	No	Open	4	369.03	31.6241	20	9	0	0	9
V373-0005-A	V373	AB-V373-038	0	0	No	3	female	1226.53	Below_secondary	Outdoor	corrugated_iron	No	Open	4	369.03	31.6241	20	9	0	0	9
V373-0005-A	V373	AB-V373-036	0	0	No	3	female	1226.53	Below_secondary	Outdoor	corrugated_iron	No	Open	4	369.03	31.6241	20	9	0	0	9
V373-0005-A	V373	AB-V373-035	1	0	No	3	male	1226.53	Below_secondary	Outdoor	corrugated_iron	No	Open	4	369.03	31.6241	20	9	0	0	9
V373-0004-D	V373	AB-V373-042	0	0	Yes	1	female	1216.94	Below_secondary	Outdoor	corrugated_iron	No	Open	3	396.609	33.6541	20	9	0	0	9
V373-0004-C	V373	AB-V373-050	1	0	No	2	female	1227.42	Below_secondary	Outdoor	non corrugated iron	No	Open	4	396.609	33.6541	20	9	0	0	9
V373-0004-C	V373	AB-V373-049	1	1	No	2	male	1227.42	Below_secondary	Outdoor	non corrugated iron	No	Open	4	396.609	33.6541	20	9	0	0	9
V373-0004-D	V373	AB-V373-041	1	1	Yes	3	female	1216.94	Below_secondary	Outdoor	corrugated_iron	No	Open	3	396.609	33.6541	20	9	0	0	9
V373-0004-D	V373	AB-V373-043	1	0	Yes	3	male	1216.94	Below_secondary	Outdoor	corrugated_iron	No	Open	3	396.609	33.6541	20	9	0	0	9
V373-0004-C	V373	AB-V373-047	1	1	No	3	female	1227.42	Below_secondary	Outdoor	non corrugated iron	No	Open	4	396.609	33.6541	20	9	0	0	9
V373-0004-C	V373	AB-V373-048	1	0	No	3	male	1227.42	Below_secondary	Outdoor	non corrugated iron	No	Open	4	396.609	33.6541	20	9	0	0	9
V373-0004-A	V373	AB-V373-045	1	1	Yes	3	female	1232.53	Below_secondary	Outdoor	non corrugated iron	No	Open	3	398.877	35.451	20	9	0	0	9
V373-0004-A	V373	AB-V373-046	1	0	Yes	3	female	1232.53	Below_secondary	Outdoor	non corrugated iron	No	Open	3	398.877	35.451	20	9	0	0	9
V373-0004-A	V373	AB-V373-044	0	0	No	3	female	1232.53	Below_secondary	Outdoor	non corrugated iron	No	Open	3	398.877	35.451	20	9	0	0	9
V407-0030-A	V407	AB-V407-108	0	0	Yes	1	male	1189.08	Below_secondary	Outdoor	corrugated_iron	No	Closed	3	732.251	0.5	31	9	0	0	9
V407-0030-A	V407	AB-V407-109	0	0	Yes	3	female	1189.08	Below_secondary	Outdoor	corrugated_iron	No	Closed	3	732.251	0.5	31	9	0	0	9
V407-0030-A	V407	AB-V407-107	0	0	Yes	3	female	1189.08	Below_secondary	Outdoor	corrugated_iron	No	Closed	3	732.251	0.5	31	9	0	0	9
V407-0083-A	V407	AB-V407-115	0	0	Yes	2	male	1203.83	Completed_secondary	Outdoor	corrugated_iron	No	Closed	2	996.673	11.1437	31	9	0	0	9
V407-0083-A	V407	AB-V407-114	1	0	Yes	3	female	1203.83	Completed_secondary	Outdoor	corrugated_iron	No	Closed	2	996.673	11.1437	31	9	0	0	9
V407-0080-A	V407	AB-V407-029	0	0	Yes	1	male	1199.19	Completed_secondary	Indoor	corrugated_iron	No	Closed	3	1046.22	15.8126	31	9	0	0	9
V407-0080-A	V407	AB-V407-030	0	0	Yes	1	male	1199.19	Completed_secondary	Indoor	corrugated_iron	No	Closed	3	1046.22	15.8126	31	9	0	0	9
V407-0080-A	V407	AB-V407-031	0	0	Yes	3	female	1199.19	Completed_secondary	Indoor	corrugated_iron	No	Closed	3	1046.22	15.8126	31	9	0	0	9
V373-0005-C	V373	AB-V373-040	1	0	No	3	male	1244.6	Below_secondary	Outdoor	non corrugated iron	No	Open	2	377.494	22.4361	20	8	0	0	8
V373-0005-C	V373	AB-V373-039	0	0	No	3	male	1244.6	Below_secondary	Outdoor	non corrugated iron	No	Open	2	377.494	22.4361	20	8	0	0	8
V373-0003-C	V373	AB-V373-053	1	1	No	2	male	1259.66	Below_secondary	Outdoor	non corrugated iron	No	Open	2	466.619	24.951	20	8	0	0	8
V373-0003-C	V373	AB-V373-054	1	0	Yes	2	male	1259.66	Below_secondary	Outdoor	non corrugated iron	No	Open	2	466.619	24.951	20	8	0	0	8
V373-0003-A	V373	AB-V373-052	1	0	Yes	3	female	1229.75	Below_secondary	Outdoor	corrugated_iron	No	Open	2	471.432	15.812	20	8	0	0	8
V373-0003-A	V373	AB-V373-051	0	0	Yes	3	male	1229.75	Below_secondary	Outdoor	corrugated_iron	No	Open	2	471.432	15.812	20	8	0	0	8
V407-0029-A	V407	AB-V407-106	0	0	Yes	1	female	1184.15	Below_secondary	Outdoor	corrugated_iron	No	Closed	8	733.283	15.8124	31	8	0	0	8
V407-0029-A	V407	AB-V407-046	0	0	Yes	1	male	1184.15	Below_secondary	Outdoor	corrugated_iron	No	Closed	8	733.283	15.8124	31	8	0	0	8
V407-0029-A	V407	AB-V407-045	0	0	Yes	1	female	1184.15	Below_secondary	Outdoor	corrugated_iron	No	Closed	8	733.283	15.8124	31	8	0	0	8
V407-0029-A	V407	AB-V407-047	0	0	Yes	1	male	1184.15	Below_secondary	Outdoor	corrugated_iron	No	Closed	8	733.283	15.8124	31	8	0	0	8
V407-0029-A	V407	AB-V407-044	1	1	Yes	2	female	1184.15	Below_secondary	Outdoor	corrugated_iron	No	Closed	8	733.283	15.8124	31	8	0	0	8
V407-0029-A	V407	AB-V407-103	0	0	Yes	3	female	1184.15	Below_secondary	Outdoor	corrugated_iron	No	Closed	8	733.283	15.8124	31	8	0	0	8
V407-0029-A	V407	AB-V407-105	0	0	Yes	3	female	1184.15	Below_secondary	Outdoor	corrugated_iron	No	Closed	8	733.283	15.8124	31	8	0	0	8
V407-0029-A	V407	AB-V407-104	0	0	Yes	3	female	1184.15	Below_secondary	Outdoor	corrugated_iron	No	Closed	8	733.283	15.8124	31	8	0	0	8
V407-0088-A	V407	AB-V407-004	1	0	Yes	1	male	1199.87	Below_secondary	Indoor	corrugated_iron	No	Open	5	988.203	15.8126	31	8	0	0	8
V407-0088-A	V407	AB-V407-005	0	0	Yes	1	male	1199.87	Below_secondary	Indoor	corrugated_iron	No	Open	5	988.203	15.8126	31	8	0	0	8
V407-0088-A	V407	AB-V407-006	1	0	Yes	3	male	1199.87	Below_secondary	Indoor	corrugated_iron	No	Open	5	988.203	15.8126	31	8	0	0	8
V407-0088-A	V407	AB-V407-003	0	0	Yes	3	female	1199.87	Below_secondary	Indoor	corrugated_iron	No	Open	5	988.203	15.8126	31	8	0	0	8
V407-0088-A	V407	AB-V407-007	0	0	Yes	3	male	1199.87	Below_secondary	Indoor	corrugated_iron	No	Open	5	988.203	15.8126	31	8	0	0	8
V407-0041-B	V407	AB-V407-082	0	0	Yes	1	male	1203.88	Completed_secondary	Outdoor	corrugated_iron	No	Open	2	846.403	44.8736	31	8	0	0	8
V407-0041-C	V407	AB-V407-084	0	0	Yes	3	female	1191.14	Completed_secondary	Outdoor	non corrugated iron	No	Open	2	846.403	44.8736	31	8	0	0	8
V407-0041-B	V407	AB-V407-081	0	0	Yes	3	female	1203.88	Completed_secondary	Outdoor	corrugated_iron	No	Open	2	846.403	44.8736	31	8	0	0	8
V407-0041-C	V407	AB-V407-085	0	0	Yes	3	male	1191.14	Completed_secondary	Outdoor	non corrugated iron	No	Open	2	846.403	44.8736	31	8	0	0	8
V407-0019-A	V407	AB-V407-136	1	0	Yes	2	female	1201.25	Below_secondary	Outdoor	corrugated_iron	No	Open	8	1124.88	70.9042	31	8	0	0	8
V407-0019-A	V407	AB-V407-135	0	0	No	2	female	1201.25	Below_secondary	Outdoor	corrugated_iron	No	Open	8	1124.88	70.9042	31	8	0	0	8
V407-0019-A	V407	AB-V407-133	1	0	Yes	3	male	1201.25	Below_secondary	Outdoor	corrugated_iron	No	Open	8	1124.88	70.9042	31	8	0	0	8
V407-0019-A	V407	AB-V407-132	1	0	No	3	male	1201.25	Below_secondary	Outdoor	corrugated_iron	No	Open	8	1124.88	70.9042	31	8	0	0	8
V407-0019-A	V407	AB-V407-134	0	0	Yes	3	male	1201.25	Below_secondary	Outdoor	corrugated_iron	No	Open	8	1124.88	70.9042	31	8	0	0	8
V407-0019-A	V407	AB-V407-131	1	1	Yes	3	male	1201.25	Below_secondary	Outdoor	corrugated_iron	No	Open	8	1124.88	70.9042	31	8	0	0	8
V407-0019-A	V407	AB-V407-130	1	0	Yes	3	female	1201.25	Below_secondary	Outdoor	corrugated_iron	No	Open	8	1124.88	70.9042	31	8	0	0	8
V407-0019-A	V407	AB-V407-129	1	1	Yes	3	male	1201.25	Below_secondary	Outdoor	corrugated_iron	No	Open	8	1124.88	70.9042	31	8	0	0	8
V373-0055-A	V373	AB-V373-004	0	0	Yes	2	male	1131.07	Below_secondary	Indoor	non corrugated iron	No	Open	5	42.4194	50.1024	20	7	0	0	7
V373-0055-A	V373	AB-V373-005	0	0	Yes	2	male	1131.07	Below_secondary	Indoor	non corrugated iron	No	Open	5	42.4194	50.1024	20	7	0	0	7
V373-0055-A	V373	AB-V373-003	1	0	Yes	3	male	1131.07	Below_secondary	Indoor	non corrugated iron	No	Open	5	42.4194	50.1024	20	7	0	0	7
V373-0055-A	V373	AB-V373-001	1	1	Yes	3	female	1131.07	Below_secondary	Indoor	non corrugated iron	No	Open	5	42.4194	50.1024	20	7	0	0	7
V373-0055-A	V373	AB-V373-002	0	0	Yes	3	female	1131.07	Below_secondary	Indoor	non corrugated iron	No	Open	5	42.4194	50.1024	20	7	0	0	7
V373-0056-C	V373	AB-V373-124	0	0	Yes	1	male	1235.2	Completed_secondary	Outdoor	corrugated_iron	No	Open	6	94.3592	15.8122	20	7	0	0	7
V373-0056-A	V373	AB-V373-107	0	0	Yes	1	male	1239.28	Completed_secondary	Outdoor	corrugated_iron	No	Open	7	94.3592	15.8122	20	7	0	0	7
V373-0056-A	V373	AB-V373-109	0	0	No	1	female	1239.28	Completed_secondary	Outdoor	corrugated_iron	No	Open	7	94.3592	15.8122	20	7	0	0	7
V373-0056-C	V373	AB-V373-123	0	0	No	2	male	1235.2	Completed_secondary	Outdoor	corrugated_iron	No	Open	6	94.3592	15.8122	20	7	0	0	7
V373-0056-A	V373	AB-V373-110	0	0	Yes	2	male	1239.28	Completed_secondary	Outdoor	corrugated_iron	No	Open	7	94.3592	15.8122	20	7	0	0	7
V373-0056-C	V373	AB-V373-122	0	0	Yes	2	male	1235.2	Completed_secondary	Outdoor	corrugated_iron	No	Open	6	94.3592	15.8122	20	7	0	0	7
V373-0056-C	V373	AB-V373-121	0	0	No	2	male	1235.2	Completed_secondary	Outdoor	corrugated_iron	No	Open	6	94.3592	15.8122	20	7	0	0	7
V373-0056-A	V373	AB-V373-106	0	0	No	2	female	1239.28	Completed_secondary	Outdoor	corrugated_iron	No	Open	7	94.3592	15.8122	20	7	0	0	7
V373-0056-A	V373	AB-V373-105	0	0	Yes	3	female	1239.28	Completed_secondary	Outdoor	corrugated_iron	No	Open	7	94.3592	15.8122	20	7	0	0	7
V373-0056-C	V373	AB-V373-120	0	0	Yes	3	female	1235.2	Completed_secondary	Outdoor	corrugated_iron	No	Open	6	94.3592	15.8122	20	7	0	0	7
V373-0056-A	V373	AB-V373-108	0	0	Yes	3	female	1239.28	Completed_secondary	Outdoor	corrugated_iron	No	Open	7	94.3592	15.8122	20	7	0	0	7
V373-0056-C	V373	AB-V373-111	0	0	Yes	3	male	1235.2	Completed_secondary	Outdoor	corrugated_iron	No	Open	6	94.3592	15.8122	20	7	0	0	7
V373-0056-A	V373	AB-V373-104	0	0	Yes	3	female	1239.28	Completed_secondary	Outdoor	corrugated_iron	No	Open	7	94.3592	15.8122	20	7	0	0	7
V407-0074-C	V407	AB-V407-026	0	0	Yes	1	female	1203.25	Below_secondary	Indoor	corrugated_iron	No	Open	3	1009.85	25.052	31	7	0	0	7
V407-0074-C	V407	AB-V407-027	1	1	Yes	2	female	1203.25	Below_secondary	Indoor	corrugated_iron	No	Open	3	1009.85	25.052	31	7	0	0	7
V407-0074-C	V407	AB-V407-028	1	0	Yes	3	female	1203.25	Below_secondary	Indoor	corrugated_iron	No	Open	3	1009.85	25.052	31	7	0	0	7
V407-0018-A	V407	AB-V407-034	1	0	Yes	2	female	1218.75	Completed_secondary	Indoor	corrugated_iron	No	Closed	12	1025.2	31.6249	31	7	0	0	7
V407-0018-A	V407	AB-V407-033	0	0	Yes	2	male	1218.75	Completed_secondary	Indoor	corrugated_iron	No	Closed	12	1025.2	31.6249	31	7	0	0	7
V407-0018-A	V407	AB-V407-037	1	1	Yes	2	female	1218.75	Completed_secondary	Indoor	corrugated_iron	No	Closed	12	1025.2	31.6249	31	7	0	0	7
V407-0018-A	V407	AB-V407-036	0	0	Yes	2	female	1218.75	Completed_secondary	Indoor	corrugated_iron	No	Closed	12	1025.2	31.6249	31	7	0	0	7
V407-0018-A	V407	AB-V407-040	0	0	Yes	2	female	1218.75	Completed_secondary	Indoor	corrugated_iron	No	Closed	12	1025.2	31.6249	31	7	0	0	7
V407-0018-A	V407	AB-V407-039	1	1	Yes	3	male	1218.75	Completed_secondary	Indoor	corrugated_iron	No	Closed	12	1025.2	31.6249	31	7	0	0	7
V407-0018-A	V407	AB-V407-032	1	0	Yes	3	male	1218.75	Completed_secondary	Indoor	corrugated_iron	No	Closed	12	1025.2	31.6249	31	7	0	0	7
V407-0018-A	V407	AB-V407-043	1	0	Yes	3	female	1218.75	Completed_secondary	Indoor	corrugated_iron	No	Closed	12	1025.2	31.6249	31	7	0	0	7
V407-0018-A	V407	AB-V407-038	0	0	Yes	3	female	1218.75	Completed_secondary	Indoor	corrugated_iron	No	Closed	12	1025.2	31.6249	31	7	0	0	7
V407-0018-A	V407	AB-V407-035	1	0	Yes	3	male	1218.75	Completed_secondary	Indoor	corrugated_iron	No	Closed	12	1025.2	31.6249	31	7	0	0	7
V407-0018-A	V407	AB-V407-042	0	0	Yes	3	female	1218.75	Completed_secondary	Indoor	corrugated_iron	No	Closed	12	1025.2	31.6249	31	7	0	0	7
V407-0018-A	V407	AB-V407-041	0	0	Yes	3	female	1218.75	Completed_secondary	Indoor	corrugated_iron	No	Closed	12	1025.2	31.6249	31	7	0	0	7
V407-0041-A	V407	AB-V407-083	0	0	Yes	3	female	1181.5	Completed_secondary	Outdoor	corrugated_iron	Yes	Closed	1	844.952	35.4522	31	7	0	0	7
V407-0078-A	V407	AB-V407-022	0	0	Yes	3	female	1200.55	Below_secondary	Indoor	corrugated_iron	No	Closed	2	890.515	78.0068	31	7	0	0	7
V407-0078-A	V407	AB-V407-021	0	0	Yes	3	female	1200.55	Below_secondary	Indoor	corrugated_iron	No	Closed	2	890.515	78.0068	31	7	0	0	7
V510-0057-B	V510	AB-V510-012	0	0	Yes	3	male	1185.47	Completed_secondary	Outdoor	corrugated_iron	No	Open	1	674.167	35.4449	15	6	0	1	7
V510-0052-A	V510	AB-V510-018	0	0	Yes	1	male	1160.43	Below_secondary	Outdoor	corrugated_iron	No	Open	6	619.149	50.0934	15	6	0	1	7
V510-0052-A	V510	AB-V510-016	0	0	Yes	2	female	1160.43	Below_secondary	Outdoor	corrugated_iron	No	Open	6	619.149	50.0934	15	6	0	1	7
V510-0052-A	V510	AB-V510-015	1	1	Yes	2	female	1160.43	Below_secondary	Outdoor	corrugated_iron	No	Open	6	619.149	50.0934	15	6	0	1	7
V510-0052-A	V510	AB-V510-017	1	0	Yes	3	female	1160.43	Below_secondary	Outdoor	corrugated_iron	No	Open	6	619.149	50.0934	15	6	0	1	7
V510-0052-A	V510	AB-V510-014	1	0	Yes	3	female	1160.43	Below_secondary	Outdoor	corrugated_iron	No	Open	6	619.149	50.0934	15	6	0	1	7
V510-0052-A	V510	AB-V510-013	0	0	Yes	3	male	1160.43	Below_secondary	Outdoor	corrugated_iron	No	Open	6	619.149	50.0934	15	6	0	1	7
V510-0052-B	V510	AB-V510-019	1	1	Yes	3	male	1173.36	Below_secondary	Outdoor	corrugated_iron	No	Open	1	616.218	46.2272	15	6	0	1	7
V510-0053-B	V510	AB-V510-063	0	0	Yes	2	male	1164.78	Below_secondary	Outdoor	corrugated_iron	No	Open	7	642.476	71.5271	15	6	0	1	7
V510-0053-B	V510	AB-V510-065	1	0	Yes	2	female	1164.78	Below_secondary	Outdoor	corrugated_iron	No	Open	7	642.476	71.5271	15	6	0	1	7
V510-0053-B	V510	AB-V510-061	0	0	Yes	3	male	1164.78	Below_secondary	Outdoor	corrugated_iron	No	Open	7	642.476	71.5271	15	6	0	1	7
V510-0053-B	V510	AB-V510-064	0	0	Yes	3	male	1164.78	Below_secondary	Outdoor	corrugated_iron	No	Open	7	642.476	71.5271	15	6	0	1	7
V510-0053-B	V510	AB-V510-059	1	1	Yes	3	female	1164.78	Below_secondary	Outdoor	corrugated_iron	No	Open	7	642.476	71.5271	15	6	0	1	7
V510-0053-B	V510	AB-V510-062	0	0	Yes	3	female	1164.78	Below_secondary	Outdoor	corrugated_iron	No	Open	7	642.476	71.5271	15	6	0	1	7
V510-0053-B	V510	AB-V510-060	1	0	Yes	3	female	1164.78	Below_secondary	Outdoor	corrugated_iron	No	Open	7	642.476	71.5271	15	6	0	1	7
V510-0053-A	V510	AB-V510-067	0	0	Yes	1	female	1176.61	Completed_secondary	Outdoor	corrugated_iron	No	Open	3	618.134	49.8931	15	6	0	1	7
V510-0053-A	V510	AB-V510-068	0	0	Yes	2	female	1176.61	Completed_secondary	Outdoor	corrugated_iron	No	Open	3	618.134	49.8931	15	6	0	1	7
V510-0053-A	V510	AB-V510-066	1	0	Yes	3	female	1176.61	Completed_secondary	Outdoor	corrugated_iron	No	Open	3	618.134	49.8931	15	6	0	1	7
V480-0074-A	V480	AB-V480-076	1	0	Yes	1	male	1077.2	Below_secondary	Indoor	corrugated_iron	No	Open	7	221.183	35.2539	34	6	2	0	8
V480-0074-A	V480	AB-V480-077	1	1	Yes	2	male	1077.2	Below_secondary	Indoor	corrugated_iron	No	Open	7	221.183	35.2539	34	6	2	0	8
V480-0074-A	V480	AB-V480-073	1	1	Yes	3	female	1077.2	Below_secondary	Indoor	corrugated_iron	No	Open	7	221.183	35.2539	34	6	2	0	8
V480-0074-A	V480	AB-V480-074	0	0	Yes	3	female	1077.2	Below_secondary	Indoor	corrugated_iron	No	Open	7	221.183	35.2539	34	6	2	0	8
V480-0074-A	V480	AB-V480-078	1	0	Yes	3	female	1077.2	Below_secondary	Indoor	corrugated_iron	No	Open	7	221.183	35.2539	34	6	2	0	8
V480-0074-A	V480	AB-V480-072	1	0	Yes	3	male	1077.2	Below_secondary	Indoor	corrugated_iron	No	Open	7	221.183	35.2539	34	6	2	0	8
V480-0074-A	V480	AB-V480-075	1	0	Yes	3	female	1077.2	Below_secondary	Indoor	corrugated_iron	No	Open	7	221.183	35.2539	34	6	2	0	8
V373-0008-A	V373	AB-V373-141	0	0	Yes	1	female	1235.74	Below_secondary	Outdoor	corrugated_iron	No	Open	5	389.859	66.861	20	6	0	0	6
V373-0008-A	V373	AB-V373-137	1	1	Yes	3	female	1235.74	Below_secondary	Outdoor	corrugated_iron	No	Open	5	389.859	66.861	20	6	0	0	6
V373-0008-A	V373	AB-V373-140	1	0	Yes	3	female	1235.74	Below_secondary	Outdoor	corrugated_iron	No	Open	5	389.859	66.861	20	6	0	0	6
V373-0008-A	V373	AB-V373-138	0	0	Yes	3	male	1235.74	Below_secondary	Outdoor	corrugated_iron	No	Open	5	389.859	66.861	20	6	0	0	6
V373-0008-A	V373	AB-V373-139	1	1	Yes	3	female	1235.74	Below_secondary	Outdoor	corrugated_iron	No	Open	5	389.859	66.861	20	6	0	0	6
V373-0006-A	V373	AB-V373-060	1	0	Yes	1	female	1232.96	Below_secondary	Outdoor	corrugated_iron	No	Open	7	333.94	11.218	20	6	0	0	6
V373-0006-A	V373	AB-V373-061	0	0	Yes	2	female	1232.96	Below_secondary	Outdoor	corrugated_iron	No	Open	7	333.94	11.218	20	6	0	0	6
V373-0006-A	V373	AB-V373-059	1	0	Yes	3	female	1232.96	Below_secondary	Outdoor	corrugated_iron	No	Open	7	333.94	11.218	20	6	0	0	6
V373-0006-A	V373	AB-V373-058	1	1	Yes	3	female	1232.96	Below_secondary	Outdoor	corrugated_iron	No	Open	7	333.94	11.218	20	6	0	0	6
V373-0006-A	V373	AB-V373-057	0	0	Yes	3	female	1232.96	Below_secondary	Outdoor	corrugated_iron	No	Open	7	333.94	11.218	20	6	0	0	6
V373-0006-A	V373	AB-V373-056	0	0	Yes	3	female	1232.96	Below_secondary	Outdoor	corrugated_iron	No	Open	7	333.94	11.218	20	6	0	0	6
V373-0006-A	V373	AB-V373-055	1	0	Yes	3	male	1232.96	Below_secondary	Outdoor	corrugated_iron	No	Open	7	333.94	11.218	20	6	0	0	6
V373-0086-A	V373	AB-V373-102	1	1	Yes	1	male	1216.85	Completed_secondary	Indoor	corrugated_iron	No	Open	7	479.403	126.496	20	6	0	0	6
V373-0086-A	V373	AB-V373-099	0	0	Yes	2	male	1216.85	Completed_secondary	Indoor	corrugated_iron	No	Open	7	479.403	126.496	20	6	0	0	6
V373-0086-A	V373	AB-V373-101	1	1	Yes	2	female	1216.85	Completed_secondary	Indoor	corrugated_iron	No	Open	7	479.403	126.496	20	6	0	0	6
V373-0086-A	V373	AB-V373-100	1	1	Yes	2	female	1216.85	Completed_secondary	Indoor	corrugated_iron	No	Open	7	479.403	126.496	20	6	0	0	6
V373-0086-A	V373	AB-V373-103	1	1	Yes	2	male	1216.85	Completed_secondary	Indoor	corrugated_iron	No	Open	7	479.403	126.496	20	6	0	0	6
V373-0086-A	V373	AB-V373-098	1	0	Yes	3	male	1216.85	Completed_secondary	Indoor	corrugated_iron	No	Open	7	479.403	126.496	20	6	0	0	6
V373-0086-A	V373	AB-V373-097	0	0	Yes	3	female	1216.85	Completed_secondary	Indoor	corrugated_iron	No	Open	7	479.403	126.496	20	6	0	0	6
V373-0002-A	V373	AB-V373-093	0	0	Yes	1	female	1222.34	Completed_secondary	Outdoor	corrugated_iron	No	Open	8	527.041	22.436	20	6	0	0	6
V373-0002-A	V373	AB-V373-091	1	0	Yes	2	female	1222.34	Completed_secondary	Outdoor	corrugated_iron	No	Open	8	527.041	22.436	20	6	0	0	6
V373-0002-A	V373	AB-V373-094	1	1	Yes	2	female	1222.34	Completed_secondary	Outdoor	corrugated_iron	No	Open	8	527.041	22.436	20	6	0	0	6
V373-0002-A	V373	AB-V373-089	0	0	Yes	3	female	1222.34	Completed_secondary	Outdoor	corrugated_iron	No	Open	8	527.041	22.436	20	6	0	0	6
V373-0002-A	V373	AB-V373-096	1	1	Yes	3	female	1222.34	Completed_secondary	Outdoor	corrugated_iron	No	Open	8	527.041	22.436	20	6	0	0	6
V373-0002-A	V373	AB-V373-095	1	1	Yes	3	male	1222.34	Completed_secondary	Outdoor	corrugated_iron	No	Open	8	527.041	22.436	20	6	0	0	6
V373-0002-A	V373	AB-V373-092	1	0	Yes	3	female	1222.34	Completed_secondary	Outdoor	corrugated_iron	No	Open	8	527.041	22.436	20	6	0	0	6
V373-0002-A	V373	AB-V373-090	1	1	Yes	3	male	1222.34	Completed_secondary	Outdoor	corrugated_iron	No	Open	8	527.041	22.436	20	6	0	0	6
V401-0025-A	V401	AB-V401-006	1	0	Yes	3	female	1265.44	Below_secondary	Indoor	corrugated_iron	No	Closed	6	1526.75	109.886	13	5	0	2	7
V401-0025-A	V401	AB-V401-008	1	0	Yes	3	male	1265.44	Below_secondary	Indoor	corrugated_iron	No	Closed	6	1526.75	109.886	13	5	0	2	7
V401-0025-A	V401	AB-V401-007	1	0	Yes	3	female	1265.44	Below_secondary	Indoor	corrugated_iron	No	Closed	6	1526.75	109.886	13	5	0	2	7
V401-0025-A	V401	AB-V401-005	0	0	Yes	3	female	1265.44	Below_secondary	Indoor	corrugated_iron	No	Closed	6	1526.75	109.886	13	5	0	2	7
V401-0025-A	V401	AB-V401-001	0	0	Yes	3	female	1265.44	Below_secondary	Indoor	corrugated_iron	No	Closed	6	1526.75	109.886	13	5	0	2	7
V401-0025-A	V401	AB-V401-002	0	0	Yes	3	male	1265.44	Below_secondary	Indoor	corrugated_iron	No	Closed	6	1526.75	109.886	13	5	0	2	7
V401-0021-A	V401	AB-V401-003	1	0	Yes	1	female	1261.04	Below_secondary	Indoor	corrugated_iron	No	Open	2	1503.15	127.13	13	5	0	2	7
V401-0021-A	V401	AB-V401-004	1	0	Yes	3	female	1261.04	Below_secondary	Indoor	corrugated_iron	No	Open	2	1503.15	127.13	13	5	0	2	7
V510-0055-A	V510	AB-V510-043	0	0	Yes	3	male	1156.69	Below_secondary	Outdoor	corrugated_iron	No	Open	3	670.926	47.4278	15	5	0	1	6
V510-0055-A	V510	AB-V510-042	1	0	Yes	3	female	1156.69	Below_secondary	Outdoor	corrugated_iron	No	Open	3	670.926	47.4278	15	5	0	1	6
V510-0055-A	V510	AB-V510-041	0	0	Yes	3	male	1156.69	Below_secondary	Outdoor	corrugated_iron	No	Open	3	670.926	47.4278	15	5	0	1	6
V510-0061-A	V510	AB-V510-009	0	0	Yes	1	female	1159.13	Below_secondary	Outdoor	corrugated_iron	No	Open	4	669.684	25.0467	15	5	0	1	6
V510-0061-A	V510	AB-V510-008	0	0	Yes	1	female	1159.13	Below_secondary	Outdoor	corrugated_iron	No	Open	4	669.684	25.0467	15	5	0	1	6
V510-0061-A	V510	AB-V510-007	0	0	Yes	3	female	1159.13	Below_secondary	Outdoor	corrugated_iron	No	Open	4	669.684	25.0467	15	5	0	1	6
V510-0061-A	V510	AB-V510-006	0	0	Yes	3	female	1159.13	Below_secondary	Outdoor	corrugated_iron	No	Open	4	669.684	25.0467	15	5	0	1	6
V510-0061-C	V510	AB-V510-010	1	1	Yes	3	male	1172.01	Below_secondary	Outdoor	corrugated_iron	No	Open	2	655.97	33.6483	15	5	0	1	6
V510-0061-C	V510	AB-V510-011	1	1	Yes	3	male	1172.01	Below_secondary	Outdoor	corrugated_iron	No	Open	2	655.97	33.6483	15	5	0	1	6
V510-0042-B	V510	AB-V510-024	0	0	Yes	1	male	1150.14	Below_secondary	Outdoor	corrugated_iron	No	Open	2	469.951	45.9558	15	5	0	1	6
V510-0042-A	V510	AB-V510-022	0	0	Yes	1	male	1160.8	Below_secondary	Outdoor	corrugated_iron	No	Closed	3	469.951	45.9558	15	5	0	1	6
V510-0042-B	V510	AB-V510-023	0	0	Yes	3	male	1150.14	Below_secondary	Outdoor	corrugated_iron	No	Open	2	469.951	45.9558	15	5	0	1	6
V510-0042-A	V510	AB-V510-020	0	0	Yes	3	female	1160.8	Below_secondary	Outdoor	corrugated_iron	No	Closed	3	469.951	45.9558	15	5	0	1	6
V510-0042-A	V510	AB-V510-021	0	0	Yes	3	male	1160.8	Below_secondary	Outdoor	corrugated_iron	No	Closed	3	469.951	45.9558	15	5	0	1	6
V415-0009-A	V415	AB-V415-125	0	0	Yes	2	male	1223.53	Below_secondary	Outdoor	corrugated_iron	No	Closed	6	1121.6	35.2659	19	5	0	0	5
V415-0009-A	V415	AB-V415-127	0	0	Yes	2	female	1223.53	Below_secondary	Outdoor	corrugated_iron	No	Closed	6	1121.6	35.2659	19	5	0	0	5
V415-0009-A	V415	AB-V415-128	0	0	No	2	female	1223.53	Below_secondary	Outdoor	corrugated_iron	No	Closed	6	1121.6	35.2659	19	5	0	0	5
V415-0009-A	V415	AB-V415-124	1	0	Yes	3	male	1223.53	Below_secondary	Outdoor	corrugated_iron	No	Closed	6	1121.6	35.2659	19	5	0	0	5
V415-0009-A	V415	AB-V415-126	1	0	Yes	3	male	1223.53	Below_secondary	Outdoor	corrugated_iron	No	Closed	6	1121.6	35.2659	19	5	0	0	5
V415-0009-A	V415	AB-V415-129	0	0	Yes	3	female	1223.53	Below_secondary	Outdoor	corrugated_iron	No	Closed	6	1121.6	35.2659	19	5	0	0	5
V415-0008-A	V415	AB-V415-131	0	0	Yes	1	female	1237.19	Below_secondary	Outdoor	corrugated_iron	No	Open	3	1123.51	15.8137	19	5	0	0	5
V415-0008-A	V415	AB-V415-132	1	0	Yes	2	male	1237.19	Below_secondary	Outdoor	corrugated_iron	No	Open	3	1123.51	15.8137	19	5	0	0	5
V415-0008-A	V415	AB-V415-130	1	0	Yes	3	male	1237.19	Below_secondary	Outdoor	corrugated_iron	No	Open	3	1123.51	15.8137	19	5	0	0	5
V480-0073-A	V480	AB-V480-069	1	0	Yes	3	male	1106.94	Below_secondary	Indoor	corrugated_iron	No	Open	3	279.628	80.5029	34	5	4	0	9
V480-0073-A	V480	AB-V480-070	1	0	Yes	3	female	1106.94	Below_secondary	Indoor	corrugated_iron	No	Open	3	279.628	80.5029	34	5	4	0	9
V480-0073-A	V480	AB-V480-071	1	0	Yes	3	male	1106.94	Below_secondary	Indoor	corrugated_iron	No	Open	3	279.628	80.5029	34	5	4	0	9
V373-0053-A	V373	AB-V373-077	0	0	Yes	1	female	1223.73	Below_secondary	Outdoor	corrugated_iron	No	Closed	6	11.6318	165.387	20	5	0	0	5
V373-0053-A	V373	AB-V373-074	1	0	Yes	3	female	1223.73	Below_secondary	Outdoor	corrugated_iron	No	Closed	6	11.6318	165.387	20	5	0	0	5
V373-0053-A	V373	AB-V373-076	1	1	Yes	3	male	1223.73	Below_secondary	Outdoor	corrugated_iron	No	Closed	6	11.6318	165.387	20	5	0	0	5
V373-0053-A	V373	AB-V373-075	1	0	Yes	3	female	1223.73	Below_secondary	Outdoor	corrugated_iron	No	Closed	6	11.6318	165.387	20	5	0	0	5
V373-0053-A	V373	AB-V373-073	0	0	Yes	3	female	1223.73	Below_secondary	Outdoor	corrugated_iron	No	Closed	6	11.6318	165.387	20	5	0	0	5
V373-0053-A	V373	AB-V373-072	0	0	Yes	3	male	1223.73	Below_secondary	Outdoor	corrugated_iron	No	Closed	6	11.6318	165.387	20	5	0	0	5
V373-0053-B	V373	AB-V373-070	1	1	Yes	3	female	1247.72	Below_secondary	Outdoor	corrugated_iron	No	Open	5	2.31459	160.432	20	5	0	0	5
V373-0053-B	V373	AB-V373-078	0	0	Yes	3	female	1247.72	Below_secondary	Outdoor	corrugated_iron	No	Open	5	2.31459	160.432	20	5	0	0	5
V373-0053-B	V373	AB-V373-071	1	0	Yes	3	female	1247.72	Below_secondary	Outdoor	corrugated_iron	No	Open	5	2.31459	160.432	20	5	0	0	5
V373-0053-B	V373	AB-V373-069	1	0	Yes	3	female	1247.72	Below_secondary	Outdoor	corrugated_iron	No	Open	5	2.31459	160.432	20	5	0	0	5
V373-0053-B	V373	AB-V373-062	1	1	Yes	3	male	1247.72	Below_secondary	Outdoor	corrugated_iron	No	Open	5	2.31459	160.432	20	5	0	0	5
V373-0057-C	V373	AB-V373-136	0	0	No	1	female	1230.26	Below_secondary	Outdoor	non corrugated iron	No	Open	6	166.921	15.8122	20	5	0	0	5
V373-0057-C	V373	AB-V373-135	1	1	Yes	1	male	1230.26	Below_secondary	Outdoor	non corrugated iron	No	Open	6	166.921	15.8122	20	5	0	0	5
V373-0057-C	V373	AB-V373-134	0	0	Yes	2	female	1230.26	Below_secondary	Outdoor	non corrugated iron	No	Open	6	166.921	15.8122	20	5	0	0	5
V373-0057-C	V373	AB-V373-133	0	0	Yes	2	female	1230.26	Below_secondary	Outdoor	non corrugated iron	No	Open	6	166.921	15.8122	20	5	0	0	5
V373-0057-C	V373	AB-V373-131	0	0	No	3	female	1230.26	Below_secondary	Outdoor	non corrugated iron	No	Open	6	166.921	15.8122	20	5	0	0	5
V373-0057-C	V373	AB-V373-132	0	0	Yes	3	male	1230.26	Below_secondary	Outdoor	non corrugated iron	No	Open	6	166.921	15.8122	20	5	0	0	5
V373-0057-A	V373	AB-V373-128	1	1	No	1	male	1234.41	Completed_secondary	Outdoor	corrugated_iron	No	Open	6	162.867	11.1436	20	5	0	0	5
V373-0057-A	V373	AB-V373-129	0	0	No	1	male	1234.41	Completed_secondary	Outdoor	corrugated_iron	No	Open	6	162.867	11.1436	20	5	0	0	5
V373-0057-A	V373	AB-V373-127	0	0	Yes	2	female	1234.41	Completed_secondary	Outdoor	corrugated_iron	No	Open	6	162.867	11.1436	20	5	0	0	5
V373-0057-A	V373	AB-V373-130	0	0	Yes	3	male	1234.41	Completed_secondary	Outdoor	corrugated_iron	No	Open	6	162.867	11.1436	20	5	0	0	5
V373-0057-A	V373	AB-V373-126	0	0	No	3	female	1234.41	Completed_secondary	Outdoor	corrugated_iron	No	Open	6	162.867	11.1436	20	5	0	0	5
V373-0057-A	V373	AB-V373-125	0	0	Yes	3	male	1234.41	Completed_secondary	Outdoor	corrugated_iron	No	Open	6	162.867	11.1436	20	5	0	0	5
V373-0009-E	V373	AB-V373-007	1	0	Yes	1	male	1215.79	Below_secondary	Indoor	corrugated_iron	No	Closed	2	64.7789	70.5252	20	5	0	0	5
V373-0009-E	V373	AB-V373-006	0	0	Yes	3	female	1215.79	Below_secondary	Indoor	corrugated_iron	No	Closed	2	64.7789	70.5252	20	5	0	0	5
V373-0001-A	V373	AB-V373-064	0	0	Yes	1	male	1263.21	Below_secondary	Outdoor	corrugated_iron	No	Open	3	517.499	81.1667	20	5	0	0	5
V373-0001-A	V373	AB-V373-065	1	0	Yes	2	male	1263.21	Below_secondary	Outdoor	corrugated_iron	No	Open	3	517.499	81.1667	20	5	0	0	5
V373-0001-A	V373	AB-V373-063	0	0	Yes	3	female	1263.21	Below_secondary	Outdoor	corrugated_iron	No	Open	3	517.499	81.1667	20	5	0	0	5
V373-0001-C	V373	AB-V373-068	1	0	Yes	1	female	1245.99	Below_secondary	Outdoor	non corrugated iron	No	Open	6	532.898	102.77	20	5	0	0	5
V373-0001-C	V373	AB-V373-086	0	0	Yes	2	female	1245.99	Below_secondary	Outdoor	non corrugated iron	No	Open	6	532.898	102.77	20	5	0	0	5
V373-0001-C	V373	AB-V373-088	0	0	Yes	2	female	1245.99	Below_secondary	Outdoor	non corrugated iron	No	Open	6	532.898	102.77	20	5	0	0	5
V373-0001-C	V373	AB-V373-067	0	0	Yes	3	female	1245.99	Below_secondary	Outdoor	non corrugated iron	No	Open	6	532.898	102.77	20	5	0	0	5
V373-0001-C	V373	AB-V373-087	0	0	Yes	3	female	1245.99	Below_secondary	Outdoor	non corrugated iron	No	Open	6	532.898	102.77	20	5	0	0	5
V373-0001-C	V373	AB-V373-066	0	0	Yes	3	female	1245.99	Below_secondary	Outdoor	non corrugated iron	No	Open	6	532.898	102.77	20	5	0	0	5
V407-0064-A	V407	AB-V407-101	1	0	Yes	1	male	1193.73	Below_secondary	Outdoor	corrugated_iron	No	Open	6	1037.97	24.9519	31	5	0	0	5
V407-0064-A	V407	AB-V407-098	1	0	Yes	1	male	1193.73	Below_secondary	Outdoor	corrugated_iron	No	Open	6	1037.97	24.9519	31	5	0	0	5
V407-0064-A	V407	AB-V407-099	1	1	Yes	2	male	1193.73	Below_secondary	Outdoor	corrugated_iron	No	Open	6	1037.97	24.9519	31	5	0	0	5
V407-0064-A	V407	AB-V407-100	1	1	Yes	2	male	1193.73	Below_secondary	Outdoor	corrugated_iron	No	Open	6	1037.97	24.9519	31	5	0	0	5
V407-0064-A	V407	AB-V407-102	0	0	Yes	3	female	1193.73	Below_secondary	Outdoor	corrugated_iron	No	Open	6	1037.97	24.9519	31	5	0	0	5
V407-0064-A	V407	AB-V407-097	0	0	Yes	3	male	1193.73	Below_secondary	Outdoor	corrugated_iron	No	Open	6	1037.97	24.9519	31	5	0	0	5
V401-0012-A	V401	AB-V401-054	0	0	No	1	female	1243.28	Below_secondary	Indoor	corrugated_iron	No	Closed	3	1330.64	67.3169	13	4	1	1	6
V401-0012-A	V401	AB-V401-058	0	0	Yes	1	female	1243.28	Below_secondary	Indoor	corrugated_iron	No	Closed	3	1330.64	67.3169	13	4	1	1	6
V401-0013-A	V401	AB-V401-055	0	0	Yes	1	female	1250.7	Below_secondary	Indoor	corrugated_iron	No	Closed	4	1330.64	67.3169	13	4	1	1	6
V401-0013-A	V401	AB-V401-056	0	0	Yes	3	female	1250.7	Below_secondary	Indoor	corrugated_iron	No	Closed	4	1330.64	67.3169	13	4	1	1	6
V401-0013-A	V401	AB-V401-053	0	0	Yes	3	female	1250.7	Below_secondary	Indoor	corrugated_iron	No	Closed	4	1330.64	67.3169	13	4	1	1	6
V401-0012-A	V401	AB-V401-052	0	0	Yes	3	female	1243.28	Below_secondary	Indoor	corrugated_iron	No	Closed	3	1330.64	67.3169	13	4	1	1	6
V401-0013-A	V401	AB-V401-057	0	0	Yes	3	female	1250.7	Below_secondary	Indoor	corrugated_iron	No	Closed	4	1330.64	67.3169	13	4	1	1	6
V401-0015-A	V401	AB-V401-061	0	0	Yes	1	male	1236.76	Below_secondary	Outdoor	corrugated_iron	No	Open	4	1322.62	81.6382	13	4	1	1	6
V401-0015-B	V401	AB-V401-063	0	0	Yes	1	male	1240.73	Below_secondary	Indoor	corrugated_iron	No	Open	3	1322.62	81.6382	13	4	1	1	6
V401-0015-A	V401	AB-V401-060	0	0	Yes	2	male	1236.76	Below_secondary	Outdoor	corrugated_iron	No	Open	4	1322.62	81.6382	13	4	1	1	6
V401-0015-B	V401	AB-V401-062	0	0	Yes	3	female	1240.73	Below_secondary	Indoor	corrugated_iron	No	Open	3	1322.62	81.6382	13	4	1	1	6
V401-0015-B	V401	AB-V401-064	0	0	Yes	3	female	1240.73	Below_secondary	Indoor	corrugated_iron	No	Open	3	1322.62	81.6382	13	4	1	1	6
V401-0015-A	V401	AB-V401-035	1	1	Yes	3	female	1236.76	Below_secondary	Outdoor	corrugated_iron	No	Open	4	1322.62	81.6382	13	4	1	1	6
V401-0015-A	V401	AB-V401-059	0	0	Yes	3	male	1236.76	Below_secondary	Outdoor	corrugated_iron	No	Open	4	1322.62	81.6382	13	4	1	1	6
V401-0020-B	V401	AB-V401-139	1	1	Yes	1	female	1229.76	Below_secondary	Outdoor	non corrugated iron	No	Open	12	1393.48	145.592	13	4	1	1	6
V401-0020-B	V401	AB-V401-142	0	0	Yes	1	female	1229.76	Below_secondary	Outdoor	non corrugated iron	No	Open	12	1393.48	145.592	13	4	1	1	6
V401-0020-B	V401	AB-V401-138	1	0	Yes	1	male	1229.76	Below_secondary	Outdoor	non corrugated iron	No	Open	12	1393.48	145.592	13	4	1	1	6
V401-0020-B	V401	AB-V401-141	1	0	Yes	2	female	1229.76	Below_secondary	Outdoor	non corrugated iron	No	Open	12	1393.48	145.592	13	4	1	1	6
V401-0020-B	V401	AB-V401-140	1	1	Yes	2	male	1229.76	Below_secondary	Outdoor	non corrugated iron	No	Open	12	1393.48	145.592	13	4	1	1	6
V401-0020-B	V401	AB-V401-051	0	0	Yes	3	female	1229.76	Below_secondary	Outdoor	non corrugated iron	No	Open	12	1393.48	145.592	13	4	1	1	6
V401-0020-B	V401	AB-V401-049	1	0	Yes	3	male	1229.76	Below_secondary	Outdoor	non corrugated iron	No	Open	12	1393.48	145.592	13	4	1	1	6
V401-0020-B	V401	AB-V401-048	1	0	Yes	3	male	1229.76	Below_secondary	Outdoor	non corrugated iron	No	Open	12	1393.48	145.592	13	4	1	1	6
V401-0020-B	V401	AB-V401-137	0	0	Yes	3	male	1229.76	Below_secondary	Outdoor	non corrugated iron	No	Open	12	1393.48	145.592	13	4	1	1	6
V401-0020-B	V401	AB-V401-050	0	0	Yes	3	female	1229.76	Below_secondary	Outdoor	non corrugated iron	No	Open	12	1393.48	145.592	13	4	1	1	6
V401-0020-B	V401	AB-V401-046	1	0	Yes	3	female	1229.76	Below_secondary	Outdoor	non corrugated iron	No	Open	12	1393.48	145.592	13	4	1	1	6
V401-0020-B	V401	AB-V401-047	1	0	Yes	3	female	1229.76	Below_secondary	Outdoor	non corrugated iron	No	Open	12	1393.48	145.592	13	4	1	1	6
V415-0026-A	V415	AB-V415-108	0	0	Yes	1	male	1245.97	Completed_secondary	Outdoor	corrugated_iron	No	Closed	7	1451.41	130.606	19	4	0	1	5
V415-0026-A	V415	AB-V415-110	0	0	Yes	2	male	1245.97	Completed_secondary	Outdoor	corrugated_iron	No	Closed	7	1451.41	130.606	19	4	0	1	5
V415-0026-A	V415	AB-V415-112	1	1	Yes	2	female	1245.97	Completed_secondary	Outdoor	corrugated_iron	No	Closed	7	1451.41	130.606	19	4	0	1	5
V415-0026-A	V415	AB-V415-111	0	0	Yes	2	female	1245.97	Completed_secondary	Outdoor	corrugated_iron	No	Closed	7	1451.41	130.606	19	4	0	1	5
V415-0026-A	V415	AB-V415-113	0	0	Yes	2	male	1245.97	Completed_secondary	Outdoor	corrugated_iron	No	Closed	7	1451.41	130.606	19	4	0	1	5
V415-0026-A	V415	AB-V415-109	0	0	Yes	3	female	1245.97	Completed_secondary	Outdoor	corrugated_iron	No	Closed	7	1451.41	130.606	19	4	0	1	5
V415-0026-A	V415	AB-V415-107	1	0	Yes	3	male	1245.97	Completed_secondary	Outdoor	corrugated_iron	No	Closed	7	1451.41	130.606	19	4	0	1	5
V401-0009-A	V401	AB-V401-011	1	1	Yes	1	male	1260.9	Below_secondary	Indoor	corrugated_iron	No	Open	4	1460.17	22.2898	13	4	0	1	5
V401-0009-A	V401	AB-V401-012	1	1	Yes	2	male	1260.9	Below_secondary	Indoor	corrugated_iron	No	Open	4	1460.17	22.2898	13	4	0	1	5
V401-0009-A	V401	AB-V401-010	1	0	Yes	2	male	1260.9	Below_secondary	Indoor	corrugated_iron	No	Open	4	1460.17	22.2898	13	4	0	1	5
V401-0009-A	V401	AB-V401-009	1	0	Yes	3	female	1260.9	Below_secondary	Indoor	corrugated_iron	No	Open	4	1460.17	22.2898	13	4	0	1	5
V401-0022-D	V401	AB-V401-034	1	1	Yes	1	male	1264.4	Below_secondary	Indoor	corrugated_iron	No	Open	8	1505.52	56.8426	13	4	0	1	5
V401-0022-D	V401	AB-V401-033	1	0	Yes	1	female	1264.4	Below_secondary	Indoor	corrugated_iron	No	Open	8	1505.52	56.8426	13	4	0	1	5
V401-0022-D	V401	AB-V401-031	1	1	Yes	1	female	1264.4	Below_secondary	Indoor	corrugated_iron	No	Open	8	1505.52	56.8426	13	4	0	1	5
V401-0022-D	V401	AB-V401-032	1	0	Yes	2	female	1264.4	Below_secondary	Indoor	corrugated_iron	No	Open	8	1505.52	56.8426	13	4	0	1	5
V401-0022-D	V401	AB-V401-030	1	1	Yes	2	male	1264.4	Below_secondary	Indoor	corrugated_iron	No	Open	8	1505.52	56.8426	13	4	0	1	5
V401-0022-D	V401	AB-V401-027	1	1	Yes	2	male	1264.4	Below_secondary	Indoor	corrugated_iron	No	Open	8	1505.52	56.8426	13	4	0	1	5
V401-0022-D	V401	AB-V401-029	1	1	Yes	2	male	1264.4	Below_secondary	Indoor	corrugated_iron	No	Open	8	1505.52	56.8426	13	4	0	1	5
V401-0022-D	V401	AB-V401-028	1	1	Yes	2	male	1264.4	Below_secondary	Indoor	corrugated_iron	No	Open	8	1505.52	56.8426	13	4	0	1	5
V401-0023-A	V401	AB-V401-013	1	0	Yes	1	male	1252.16	Below_secondary	Outdoor	corrugated_iron	No	Closed	7	1575.65	40.3697	13	4	0	1	5
V401-0023-A	V401	AB-V401-016	0	0	Yes	1	male	1252.16	Below_secondary	Outdoor	corrugated_iron	No	Closed	7	1575.65	40.3697	13	4	0	1	5
V401-0023-A	V401	AB-V401-014	1	0	Yes	2	female	1252.16	Below_secondary	Outdoor	corrugated_iron	No	Closed	7	1575.65	40.3697	13	4	0	1	5
V401-0023-A	V401	AB-V401-015	0	0	Yes	2	female	1252.16	Below_secondary	Outdoor	corrugated_iron	No	Closed	7	1575.65	40.3697	13	4	0	1	5
V401-0023-A	V401	AB-V401-019	1	0	Yes	3	male	1252.16	Below_secondary	Outdoor	corrugated_iron	No	Closed	7	1575.65	40.3697	13	4	0	1	5
V401-0023-A	V401	AB-V401-017	1	0	Yes	3	female	1252.16	Below_secondary	Outdoor	corrugated_iron	No	Closed	7	1575.65	40.3697	13	4	0	1	5
V401-0023-A	V401	AB-V401-018	1	0	Yes	3	female	1252.16	Below_secondary	Outdoor	corrugated_iron	No	Closed	7	1575.65	40.3697	13	4	0	1	5
V510-0104-A	V510	AB-V510-139	0	0	Yes	1	female	1175.33	Below_secondary	Outdoor	corrugated_iron	Yes	Open	8	798.291	49.8926	15	4	0	1	5
V510-0104-A	V510	AB-V510-140	1	0	Yes	1	female	1175.33	Below_secondary	Outdoor	corrugated_iron	Yes	Open	8	798.291	49.8926	15	4	0	1	5
V510-0104-A	V510	AB-V510-136	0	0	Yes	3	female	1175.33	Below_secondary	Outdoor	corrugated_iron	Yes	Open	8	798.291	49.8926	15	4	0	1	5
V510-0104-A	V510	AB-V510-138	0	0	Yes	3	female	1175.33	Below_secondary	Outdoor	corrugated_iron	Yes	Open	8	798.291	49.8926	15	4	0	1	5
V510-0104-A	V510	AB-V510-137	1	0	Yes	3	female	1175.33	Below_secondary	Outdoor	corrugated_iron	Yes	Open	8	798.291	49.8926	15	4	0	1	5
V510-0104-A	V510	AB-V510-135	0	0	Yes	3	female	1175.33	Below_secondary	Outdoor	corrugated_iron	Yes	Open	8	798.291	49.8926	15	4	0	1	5
V510-0104-A	V510	AB-V510-134	0	0	Yes	3	male	1175.33	Below_secondary	Outdoor	corrugated_iron	Yes	Open	8	798.291	49.8926	15	4	0	1	5
V510-0104-A	V510	AB-V510-133	0	0	Yes	3	female	1175.33	Below_secondary	Outdoor	corrugated_iron	Yes	Open	8	798.291	49.8926	15	4	0	1	5
V510-0062-A	V510	AB-V510-002	0	0	Yes	1	female	1178.2	Below_secondary	Outdoor	corrugated_iron	No	Open	6	750.493	65.2856	15	4	0	1	5
V510-0062-A	V510	AB-V510-003	1	0	Yes	2	female	1178.2	Below_secondary	Outdoor	corrugated_iron	No	Open	6	750.493	65.2856	15	4	0	1	5
V510-0062-A	V510	AB-V510-004	1	0	Yes	2	female	1178.2	Below_secondary	Outdoor	corrugated_iron	No	Open	6	750.493	65.2856	15	4	0	1	5
V510-0062-A	V510	AB-V510-005	0	0	Yes	2	male	1178.2	Below_secondary	Outdoor	corrugated_iron	No	Open	6	750.493	65.2856	15	4	0	1	5
V510-0062-A	V510	AB-V510-001	0	0	Yes	3	female	1178.2	Below_secondary	Outdoor	corrugated_iron	No	Open	6	750.493	65.2856	15	4	0	1	5
V510-0062-A	V510	AB-V510-040	1	0	Yes	3	male	1178.2	Below_secondary	Outdoor	corrugated_iron	No	Open	6	750.493	65.2856	15	4	0	1	5
V510-0103-E	V510	AB-V510-132	0	0	Yes	1	female	1177.37	Completed_secondary	Outdoor	corrugated_iron	No	Closed	7	898.381	92.4535	15	4	0	1	5
V510-0103-E	V510	AB-V510-131	0	0	Yes	1	male	1177.37	Completed_secondary	Outdoor	corrugated_iron	No	Closed	7	898.381	92.4535	15	4	0	1	5
V510-0103-E	V510	AB-V510-130	1	0	Yes	3	female	1177.37	Completed_secondary	Outdoor	corrugated_iron	No	Closed	7	898.381	92.4535	15	4	0	1	5
V510-0103-E	V510	AB-V510-128	0	0	Yes	3	female	1177.37	Completed_secondary	Outdoor	corrugated_iron	No	Closed	7	898.381	92.4535	15	4	0	1	5
V510-0103-E	V510	AB-V510-129	0	0	Yes	3	male	1177.37	Completed_secondary	Outdoor	corrugated_iron	No	Closed	7	898.381	92.4535	15	4	0	1	5
V510-0103-E	V510	AB-V510-127	0	0	Yes	3	female	1177.37	Completed_secondary	Outdoor	corrugated_iron	No	Closed	7	898.381	92.4535	15	4	0	1	5
V510-0103-E	V510	AB-V510-126	0	0	Yes	3	male	1177.37	Completed_secondary	Outdoor	corrugated_iron	No	Closed	7	898.381	92.4535	15	4	0	1	5
V510-0110-A	V510	AB-V510-028	0	0	Yes	1	female	1170.78	Below_secondary	Outdoor	non corrugated iron	No	Open	9	725.288	124.591	15	4	0	1	5
V510-0110-A	V510	AB-V510-032	1	0	Yes	2	female	1170.78	Below_secondary	Outdoor	non corrugated iron	No	Open	9	725.288	124.591	15	4	0	1	5
V510-0110-A	V510	AB-V510-031	0	0	Yes	3	female	1170.78	Below_secondary	Outdoor	non corrugated iron	No	Open	9	725.288	124.591	15	4	0	1	5
V510-0110-A	V510	AB-V510-030	0	0	Yes	3	female	1170.78	Below_secondary	Outdoor	non corrugated iron	No	Open	9	725.288	124.591	15	4	0	1	5
V510-0110-A	V510	AB-V510-029	0	0	Yes	3	male	1170.78	Below_secondary	Outdoor	non corrugated iron	No	Open	9	725.288	124.591	15	4	0	1	5
V510-0110-A	V510	AB-V510-033	0	0	Yes	3	female	1170.78	Below_secondary	Outdoor	non corrugated iron	No	Open	9	725.288	124.591	15	4	0	1	5
V510-0110-A	V510	AB-V510-027	1	0	Yes	3	male	1170.78	Below_secondary	Outdoor	non corrugated iron	No	Open	9	725.288	124.591	15	4	0	1	5
V510-0110-A	V510	AB-V510-026	0	0	Yes	3	female	1170.78	Below_secondary	Outdoor	non corrugated iron	No	Open	9	725.288	124.591	15	4	0	1	5
V510-0110-A	V510	AB-V510-025	0	0	Yes	3	male	1170.78	Below_secondary	Outdoor	non corrugated iron	No	Open	9	725.288	124.591	15	4	0	1	5
V510-0089-A	V510	AB-V510-081	0	0	Yes	2	male	1146.72	Below_secondary	Indoor	corrugated_iron	No	Open	6	1062.74	123.067	15	4	0	1	5
V510-0089-A	V510	AB-V510-084	0	0	Yes	2	male	1146.72	Below_secondary	Indoor	corrugated_iron	No	Open	6	1062.74	123.067	15	4	0	1	5
V510-0089-A	V510	AB-V510-082	0	0	Yes	2	male	1146.72	Below_secondary	Indoor	corrugated_iron	No	Open	6	1062.74	123.067	15	4	0	1	5
V510-0089-A	V510	AB-V510-083	0	0	Yes	3	male	1146.72	Below_secondary	Indoor	corrugated_iron	No	Open	6	1062.74	123.067	15	4	0	1	5
V510-0089-A	V510	AB-V510-079	1	0	Yes	3	male	1146.72	Below_secondary	Indoor	corrugated_iron	No	Open	6	1062.74	123.067	15	4	0	1	5
V510-0089-A	V510	AB-V510-080	0	0	Yes	3	male	1146.72	Below_secondary	Indoor	corrugated_iron	No	Open	6	1062.74	123.067	15	4	0	1	5
V480-0072-A	V480	AB-V480-005	1	0	Yes	1	female	1097.09	Below_secondary	Outdoor	corrugated_iron	No	Closed	2	349.064	103.367	34	4	4	0	8
V480-0072-A	V480	AB-V480-004	1	1	Yes	3	female	1097.09	Below_secondary	Outdoor	corrugated_iron	No	Closed	2	349.064	103.367	34	4	4	0	8
V480-0075-A	V480	AB-V480-002	0	0	No	3	male	1109.06	Below_secondary	Outdoor	non corrugated iron	No	Open	3	311.635	40.2515	34	4	2	0	6
V480-0075-A	V480	AB-V480-007	0	0	Yes	3	female	1109.06	Below_secondary	Outdoor	non corrugated iron	No	Open	3	311.635	40.2515	34	4	2	0	6
V480-0075-A	V480	AB-V480-003	1	0	Yes	3	female	1109.06	Below_secondary	Outdoor	non corrugated iron	No	Open	3	311.635	40.2515	34	4	2	0	6
V373-0029-A	V373	AB-V373-032	1	0	Yes	1	male	1218.87	Below_secondary	Indoor	corrugated_iron	No	Open	3	122.859	15.8124	20	4	1	0	5
V373-0029-A	V373	AB-V373-034	1	0	Yes	2	male	1218.87	Below_secondary	Indoor	corrugated_iron	No	Open	3	122.859	15.8124	20	4	1	0	5
V373-0029-A	V373	AB-V373-033	1	0	Yes	3	female	1218.87	Below_secondary	Indoor	corrugated_iron	No	Open	3	122.859	15.8124	20	4	1	0	5
V373-0030-A	V373	AB-V373-029	1	1	Yes	2	female	1215.07	Below_secondary	Indoor	non corrugated iron	No	Open	3	126.395	25.0516	20	4	1	0	5
V373-0030-A	V373	AB-V373-031	0	0	Yes	2	female	1215.07	Below_secondary	Indoor	non corrugated iron	No	Open	3	126.395	25.0516	20	4	1	0	5
V373-0030-A	V373	AB-V373-030	1	0	Yes	3	female	1215.07	Below_secondary	Indoor	non corrugated iron	No	Open	3	126.395	25.0516	20	4	1	0	5
V493-0012-B	V493	AB-V493-054	0	0	Yes	1	female	1105.93	Below_secondary	Outdoor	non corrugated iron	No	Open	5	135.717	95.2621	14	4	0	0	4
V493-0012-B	V493	AB-V493-051	0	1	Yes	1	female	1105.93	Below_secondary	Outdoor	non corrugated iron	No	Open	5	135.717	95.2621	14	4	0	0	4
V493-0012-B	V493	AB-V493-050	1	0	Yes	2	male	1105.93	Below_secondary	Outdoor	non corrugated iron	No	Open	5	135.717	95.2621	14	4	0	0	4
V493-0012-B	V493	AB-V493-049	1	0	Yes	3	female	1105.93	Below_secondary	Outdoor	non corrugated iron	No	Open	5	135.717	95.2621	14	4	0	0	4
V493-0012-B	V493	AB-V493-048	1	0	Yes	3	male	1105.93	Below_secondary	Outdoor	non corrugated iron	No	Open	5	135.717	95.2621	14	4	0	0	4
V373-0032-A	V373	AB-V373-112	0	0	Yes	2	male	1234.38	Below_secondary	Outdoor	corrugated_iron	No	Closed	10	54.7923	46.2361	20	4	0	0	4
V373-0032-A	V373	AB-V373-119	0	0	Yes	2	male	1234.38	Below_secondary	Outdoor	corrugated_iron	No	Closed	10	54.7923	46.2361	20	4	0	0	4
V373-0032-A	V373	AB-V373-117	0	0	Yes	2	female	1234.38	Below_secondary	Outdoor	corrugated_iron	No	Closed	10	54.7923	46.2361	20	4	0	0	4
V373-0032-A	V373	AB-V373-118	1	0	Yes	2	male	1234.38	Below_secondary	Outdoor	corrugated_iron	No	Closed	10	54.7923	46.2361	20	4	0	0	4
V373-0032-A	V373	AB-V373-115	0	0	Yes	3	female	1234.38	Below_secondary	Outdoor	corrugated_iron	No	Closed	10	54.7923	46.2361	20	4	0	0	4
V373-0032-A	V373	AB-V373-114	1	1	Yes	3	female	1234.38	Below_secondary	Outdoor	corrugated_iron	No	Closed	10	54.7923	46.2361	20	4	0	0	4
V373-0032-A	V373	AB-V373-113	0	0	Yes	3	female	1234.38	Below_secondary	Outdoor	corrugated_iron	No	Closed	10	54.7923	46.2361	20	4	0	0	4
V373-0032-A	V373	AB-V373-116	1	0	Yes	3	female	1234.38	Below_secondary	Outdoor	corrugated_iron	No	Closed	10	54.7923	46.2361	20	4	0	0	4
V373-0032-A	V373	AB-V373-152	0	0	Yes	3	male	1234.38	Below_secondary	Outdoor	corrugated_iron	No	Closed	10	54.7923	46.2361	20	4	0	0	4
V373-0032-A	V373	AB-V373-153	1	0	Yes	3	female	1234.38	Below_secondary	Outdoor	corrugated_iron	No	Closed	10	54.7923	46.2361	20	4	0	0	4
V480-0060-A	V480	AB-V480-009	1	0	Yes	3	male	1080.71	Below_secondary	Outdoor	corrugated_iron	No	Open	2	38.9026	24.945	34	4	0	0	4
V480-0060-A	V480	AB-V480-008	0	0	Yes	3	female	1080.71	Below_secondary	Outdoor	corrugated_iron	No	Open	2	38.9026	24.945	34	4	0	0	4
V373-0009-A	V373	AB-V373-013	0	0	Yes	2	female	1235.22	Below_secondary	Indoor	corrugated_iron	No	Closed	6	104.379	100.292	20	4	0	0	4
V373-0009-A	V373	AB-V373-008	0	0	Yes	2	female	1235.22	Below_secondary	Indoor	corrugated_iron	No	Closed	6	104.379	100.292	20	4	0	0	4
V373-0009-A	V373	AB-V373-011	1	0	Yes	3	female	1235.22	Below_secondary	Indoor	corrugated_iron	No	Closed	6	104.379	100.292	20	4	0	0	4
V373-0009-A	V373	AB-V373-009	0	0	Yes	3	female	1235.22	Below_secondary	Indoor	corrugated_iron	No	Closed	6	104.379	100.292	20	4	0	0	4
V373-0009-A	V373	AB-V373-012	0	0	Yes	3	female	1235.22	Below_secondary	Indoor	corrugated_iron	No	Closed	6	104.379	100.292	20	4	0	0	4
V373-0009-A	V373	AB-V373-010	0	0	Yes	3	female	1235.22	Below_secondary	Indoor	corrugated_iron	No	Closed	6	104.379	100.292	20	4	0	0	4
v441-0084-B	v441	AB-V441-150	1	1	Yes	2	female	1112.77	Below_secondary	Indoor	non corrugated iron	No	Open	4	659.126	11.1421	4	4	0	0	4
v441-0084-B	v441	AB-V441-152	1	0	Yes	2	female	1112.77	Below_secondary	Indoor	non corrugated iron	No	Open	4	659.126	11.1421	4	4	0	0	4
v441-0084-B	v441	AB-V441-151	1	1	Yes	2	male	1112.77	Below_secondary	Indoor	non corrugated iron	No	Open	4	659.126	11.1421	4	4	0	0	4
v441-0084-B	v441	AB-V441-153	1	0	Yes	2	female	1112.77	Below_secondary	Indoor	non corrugated iron	No	Open	4	659.126	11.1421	4	4	0	0	4
v441-0084-A	v441	AB-V441-135	0	0	Yes	1	male	1120.78	Below_secondary	Indoor	corrugated_iron	No	Open	9	664.27	35.2582	4	4	0	0	4
v441-0084-A	v441	AB-V441-132	1	1	Yes	1	male	1120.78	Below_secondary	Indoor	corrugated_iron	No	Open	9	664.27	35.2582	4	4	0	0	4
v441-0084-A	v441	AB-V441-130	1	0	Yes	3	female	1120.78	Below_secondary	Indoor	corrugated_iron	No	Open	9	664.27	35.2582	4	4	0	0	4
v441-0084-A	v441	AB-V441-136	1	0	Yes	3	female	1120.78	Below_secondary	Indoor	corrugated_iron	No	Open	9	664.27	35.2582	4	4	0	0	4
v441-0084-A	v441	AB-V441-134	0	0	Yes	3	female	1120.78	Below_secondary	Indoor	corrugated_iron	No	Open	9	664.27	35.2582	4	4	0	0	4
v441-0084-A	v441	AB-V441-133	1	0	Yes	3	female	1120.78	Below_secondary	Indoor	corrugated_iron	No	Open	9	664.27	35.2582	4	4	0	0	4
v441-0084-A	v441	AB-V441-131	1	1	Yes	3	female	1120.78	Below_secondary	Indoor	corrugated_iron	No	Open	9	664.27	35.2582	4	4	0	0	4
v441-0084-A	v441	AB-V441-129	1	0	Yes	3	female	1120.78	Below_secondary	Indoor	corrugated_iron	No	Open	9	664.27	35.2582	4	4	0	0	4
v441-0084-A	v441	AB-V441-128	0	0	Yes	3	male	1120.78	Below_secondary	Indoor	corrugated_iron	No	Open	9	664.27	35.2582	4	4	0	0	4
v441-0092-A	v441	AB-V441-125	1	0	Yes	1	female	1108.38	Below_secondary	Indoor	corrugated_iron	No	Open	4	677.876	40.2563	4	4	0	0	4
v441-0086-A	v441	AB-V441-145	1	0	Yes	2	female	1122.08	Below_secondary	Indoor	corrugated_iron	No	Open	6	690.321	40.2563	4	4	0	0	4
v441-0086-A	v441	AB-V441-144	0	0	Yes	2	male	1122.08	Below_secondary	Indoor	corrugated_iron	No	Open	6	690.321	40.2563	4	4	0	0	4
v441-0086-A	v441	AB-V441-143	1	1	Yes	3	male	1122.08	Below_secondary	Indoor	corrugated_iron	No	Open	6	690.321	40.2563	4	4	0	0	4
v441-0086-A	v441	AB-V441-142	1	1	Yes	3	male	1122.08	Below_secondary	Indoor	corrugated_iron	No	Open	6	690.321	40.2563	4	4	0	0	4
v441-0086-A	v441	AB-V441-140	0	0	Yes	3	female	1122.08	Below_secondary	Indoor	corrugated_iron	No	Open	6	690.321	40.2563	4	4	0	0	4
v441-0092-A	v441	AB-V441-124	0	0	Yes	3	female	1108.38	Below_secondary	Indoor	corrugated_iron	No	Open	4	677.876	40.2563	4	4	0	0	4
v441-0086-A	v441	AB-V441-141	1	0	Yes	3	male	1122.08	Below_secondary	Indoor	corrugated_iron	No	Open	6	690.321	40.2563	4	4	0	0	4
v441-0092-A	v441	AB-V441-126	0	0	Yes	3	female	1108.38	Below_secondary	Indoor	corrugated_iron	No	Open	4	677.876	40.2563	4	4	0	0	4
v441-0092-A	v441	AB-V441-127	1	0	Yes	3	male	1108.38	Below_secondary	Indoor	corrugated_iron	No	Open	4	677.876	40.2563	4	4	0	0	4
v441-0090-A	v441	AB-V441-149	1	1	Yes	2	female	1137.25	Below_secondary	Indoor	non corrugated iron	No	Open	4	664.105	46.229	4	4	0	0	4
v441-0090-A	v441	AB-V441-147	0	0	Yes	2	female	1137.25	Below_secondary	Indoor	non corrugated iron	No	Open	4	664.105	46.229	4	4	0	0	4
v441-0090-A	v441	AB-V441-148	1	1	Yes	2	female	1137.25	Below_secondary	Indoor	non corrugated iron	No	Open	4	664.105	46.229	4	4	0	0	4
v441-0090-A	v441	AB-V441-146	0	0	Yes	3	female	1137.25	Below_secondary	Indoor	non corrugated iron	No	Open	4	664.105	46.229	4	4	0	0	4
V415-0028-A	V415	AB-V415-063	0	0	Yes	1	female	1231.25	Below_secondary	Outdoor	corrugated_iron	No	Open	5	1223.07	24.9532	19	3	0	2	5
V415-0028-A	V415	AB-V415-062	1	1	Yes	2	female	1231.25	Below_secondary	Outdoor	corrugated_iron	No	Open	5	1223.07	24.9532	19	3	0	2	5
V415-0028-A	V415	AB-V415-061	0	0	Yes	2	male	1231.25	Below_secondary	Outdoor	corrugated_iron	No	Open	5	1223.07	24.9532	19	3	0	2	5
V415-0028-A	V415	AB-V415-058	1	0	Yes	2	male	1231.25	Below_secondary	Outdoor	corrugated_iron	No	Open	5	1223.07	24.9532	19	3	0	2	5
V415-0028-A	V415	AB-V415-060	1	1	Yes	3	female	1231.25	Below_secondary	Outdoor	corrugated_iron	No	Open	5	1223.07	24.9532	19	3	0	2	5
V014-0034-A	V014	AB-V014-127	1	0	Yes	3	male	1134.76	Below_secondary	Outdoor	corrugated_iron	No	Closed	3	798.544	24.9504	22	3	3	1	7
V014-0034-A	V014	AB-V014-113	1	0	No	3	female	1134.76	Below_secondary	Outdoor	corrugated_iron	No	Closed	3	798.544	24.9504	22	3	3	1	7
V014-0034-A	V014	AB-V014-126	1	0	Yes	3	male	1134.76	Below_secondary	Outdoor	corrugated_iron	No	Closed	3	798.544	24.9504	22	3	3	1	7
V401-0014-A	V401	AB-V401-044	1	1	Yes	1	male	1253.43	Completed_secondary	Outdoor	corrugated_iron	No	Open	10	1291.29	55.9634	13	3	1	1	5
V401-0014-A	V401	AB-V401-042	0	0	Yes	2	female	1253.43	Completed_secondary	Outdoor	corrugated_iron	No	Open	10	1291.29	55.9634	13	3	1	1	5
V401-0014-A	V401	AB-V401-036	1	0	Yes	2	male	1253.43	Completed_secondary	Outdoor	corrugated_iron	No	Open	10	1291.29	55.9634	13	3	1	1	5
V401-0014-A	V401	AB-V401-038	1	0	Yes	2	female	1253.43	Completed_secondary	Outdoor	corrugated_iron	No	Open	10	1291.29	55.9634	13	3	1	1	5
V401-0014-A	V401	AB-V401-043	1	1	Yes	3	female	1253.43	Completed_secondary	Outdoor	corrugated_iron	No	Open	10	1291.29	55.9634	13	3	1	1	5
V401-0014-A	V401	AB-V401-039	1	0	Yes	3	male	1253.43	Completed_secondary	Outdoor	corrugated_iron	No	Open	10	1291.29	55.9634	13	3	1	1	5
V401-0014-A	V401	AB-V401-045	0	0	Yes	3	female	1253.43	Completed_secondary	Outdoor	corrugated_iron	No	Open	10	1291.29	55.9634	13	3	1	1	5
V401-0014-A	V401	AB-V401-037	1	1	Yes	3	male	1253.43	Completed_secondary	Outdoor	corrugated_iron	No	Open	10	1291.29	55.9634	13	3	1	1	5
V401-0014-A	V401	AB-V401-040	1	0	Yes	3	female	1253.43	Completed_secondary	Outdoor	corrugated_iron	No	Open	10	1291.29	55.9634	13	3	1	1	5
V401-0014-A	V401	AB-V401-041	1	0	Yes	3	male	1253.43	Completed_secondary	Outdoor	corrugated_iron	No	Open	10	1291.29	55.9634	13	3	1	1	5
V014-0080-A	V014	AB-V014-129	0	0	Yes	2	female	1139.19	Below_secondary	Indoor	corrugated_iron	No	Closed	3	1027.19	35.2617	22	3	0	1	4
V014-0080-A	V014	AB-V014-130	0	0	Yes	3	female	1139.19	Below_secondary	Indoor	corrugated_iron	No	Closed	3	1027.19	35.2617	22	3	0	1	4
V014-0080-A	V014	AB-V014-128	0	0	Yes	3	female	1139.19	Below_secondary	Indoor	corrugated_iron	No	Closed	3	1027.19	35.2617	22	3	0	1	4
V415-0070-E	V415	AB-V415-002	0	0	Yes	1	female	1228.35	Completed_secondary	Outdoor	corrugated_iron	Yes	Closed	8	842.653	40.3685	19	3	0	1	4
V415-0070-E	V415	AB-V415-032	1	0	Yes	1	female	1228.35	Completed_secondary	Outdoor	corrugated_iron	Yes	Closed	8	842.653	40.3685	19	3	0	1	4
V415-0070-E	V415	AB-V415-034	0	0	Yes	1	female	1228.35	Completed_secondary	Outdoor	corrugated_iron	Yes	Closed	8	842.653	40.3685	19	3	0	1	4
V415-0070-E	V415	AB-V415-001	1	1	No	2	male	1228.35	Completed_secondary	Outdoor	corrugated_iron	Yes	Closed	8	842.653	40.3685	19	3	0	1	4
V415-0070-E	V415	AB-V415-031	1	0	Yes	3	male	1228.35	Completed_secondary	Outdoor	corrugated_iron	Yes	Closed	8	842.653	40.3685	19	3	0	1	4
V415-0070-E	V415	AB-V415-033	1	0	Yes	3	female	1228.35	Completed_secondary	Outdoor	corrugated_iron	Yes	Closed	8	842.653	40.3685	19	3	0	1	4
V415-0070-E	V415	AB-V415-030	0	0	Yes	3	male	1228.35	Completed_secondary	Outdoor	corrugated_iron	Yes	Closed	8	842.653	40.3685	19	3	0	1	4
V415-0070-E	V415	AB-V415-029	1	0	Yes	3	male	1228.35	Completed_secondary	Outdoor	corrugated_iron	Yes	Closed	8	842.653	40.3685	19	3	0	1	4
V415-0070-C	V415	AB-V415-014	1	0	No	2	male	1231.24	Completed_secondary	Outdoor	non corrugated iron	No	Open	10	866.043	49.9067	19	3	0	1	4
V415-0070-C	V415	AB-V415-013	0	0	No	2	female	1231.24	Completed_secondary	Outdoor	non corrugated iron	No	Open	10	866.043	49.9067	19	3	0	1	4
V415-0070-C	V415	AB-V415-012	1	0	Yes	2	male	1231.24	Completed_secondary	Outdoor	non corrugated iron	No	Open	10	866.043	49.9067	19	3	0	1	4
V415-0070-C	V415	AB-V415-011	1	1	No	2	female	1231.24	Completed_secondary	Outdoor	non corrugated iron	No	Open	10	866.043	49.9067	19	3	0	1	4
V415-0070-C	V415	AB-V415-017	0	0	Yes	3	female	1231.24	Completed_secondary	Outdoor	non corrugated iron	No	Open	10	866.043	49.9067	19	3	0	1	4
V415-0070-C	V415	AB-V415-015	0	0	Yes	3	female	1231.24	Completed_secondary	Outdoor	non corrugated iron	No	Open	10	866.043	49.9067	19	3	0	1	4
V415-0070-C	V415	AB-V415-010	0	0	Yes	3	male	1231.24	Completed_secondary	Outdoor	non corrugated iron	No	Open	10	866.043	49.9067	19	3	0	1	4
V415-0070-C	V415	AB-V415-016	0	0	No	3	female	1231.24	Completed_secondary	Outdoor	non corrugated iron	No	Open	10	866.043	49.9067	19	3	0	1	4
V415-0070-C	V415	AB-V415-009	0	0	No	3	female	1231.24	Completed_secondary	Outdoor	non corrugated iron	No	Open	10	866.043	49.9067	19	3	0	1	4
V415-0070-C	V415	AB-V415-008	1	1	Yes	3	male	1231.24	Completed_secondary	Outdoor	non corrugated iron	No	Open	10	866.043	49.9067	19	3	0	1	4
V415-0069-B	V415	AB-V415-102	1	1	Yes	3	female	1255.15	Below_secondary	Outdoor	corrugated_iron	No	Open	4	750.012	57.1918	19	3	0	1	4
V415-0069-B	V415	AB-V415-101	0	0	Yes	3	male	1255.15	Below_secondary	Outdoor	corrugated_iron	No	Open	4	750.012	57.1918	19	3	0	1	4
V415-0069-B	V415	AB-V415-099	0	1	Yes	3	female	1255.15	Below_secondary	Outdoor	corrugated_iron	No	Open	4	750.012	57.1918	19	3	0	1	4
V415-0069-B	V415	AB-V415-100	1	1	No	3	male	1255.15	Below_secondary	Outdoor	corrugated_iron	No	Open	4	750.012	57.1918	19	3	0	1	4
V401-0024-A	V401	AB-V401-025	1	0	Yes	2	female	1242.9	Below_secondary	Indoor	corrugated_iron	No	Open	7	1644.61	111.717	13	3	0	1	4
V401-0024-A	V401	AB-V401-023	1	1	Yes	2	female	1242.9	Below_secondary	Indoor	corrugated_iron	No	Open	7	1644.61	111.717	13	3	0	1	4
V401-0024-A	V401	AB-V401-020	1	0	Yes	2	female	1242.9	Below_secondary	Indoor	corrugated_iron	No	Open	7	1644.61	111.717	13	3	0	1	4
V401-0024-A	V401	AB-V401-021	0	1	Yes	2	male	1242.9	Below_secondary	Indoor	corrugated_iron	No	Open	7	1644.61	111.717	13	3	0	1	4
V401-0024-A	V401	AB-V401-022	0	0	Yes	3	male	1242.9	Below_secondary	Indoor	corrugated_iron	No	Open	7	1644.61	111.717	13	3	0	1	4
V401-0024-A	V401	AB-V401-024	1	0	Yes	3	female	1242.9	Below_secondary	Indoor	corrugated_iron	No	Open	7	1644.61	111.717	13	3	0	1	4
V401-0024-A	V401	AB-V401-026	1	0	Yes	3	female	1242.9	Below_secondary	Indoor	corrugated_iron	No	Open	7	1644.61	111.717	13	3	0	1	4
V415-0027-A	V415	AB-V415-119	1	1	Yes	1	female	1230.16	Below_secondary	Outdoor	corrugated_iron	No	Open	6	1450.92	15.8135	19	3	0	1	4
V415-0027-A	V415	AB-V415-118	1	1	Yes	2	female	1230.16	Below_secondary	Outdoor	corrugated_iron	No	Open	6	1450.92	15.8135	19	3	0	1	4
V415-0027-A	V415	AB-V415-117	1	1	Yes	2	female	1230.16	Below_secondary	Outdoor	corrugated_iron	No	Open	6	1450.92	15.8135	19	3	0	1	4
V415-0027-A	V415	AB-V415-116	1	0	Yes	2	female	1230.16	Below_secondary	Outdoor	corrugated_iron	No	Open	6	1450.92	15.8135	19	3	0	1	4
V415-0027-A	V415	AB-V415-115	1	1	Yes	2	female	1230.16	Below_secondary	Outdoor	corrugated_iron	No	Open	6	1450.92	15.8135	19	3	0	1	4
V415-0027-A	V415	AB-V415-114	1	0	Yes	3	female	1230.16	Below_secondary	Outdoor	corrugated_iron	No	Open	6	1450.92	15.8135	19	3	0	1	4
V415-0068-A	V415	AB-V415-047	0	0	Yes	2	male	1230.4	Completed_secondary	Outdoor	corrugated_iron	No	Open	3	717.733	31.627	19	3	0	1	4
V415-0068-A	V415	AB-V415-045	1	0	Yes	3	female	1230.4	Completed_secondary	Outdoor	corrugated_iron	No	Open	3	717.733	31.627	19	3	0	1	4
V415-0068-A	V415	AB-V415-046	1	0	Yes	3	male	1230.4	Completed_secondary	Outdoor	corrugated_iron	No	Open	3	717.733	31.627	19	3	0	1	4
V415-0067-A	V415	AB-V415-051	1	1	Yes	1	male	1235.11	Completed_secondary	Outdoor	corrugated_iron	No	Closed	8	709.086	11.1445	19	3	0	1	4
V415-0067-A	V415	AB-V415-050	1	0	Yes	2	female	1235.11	Completed_secondary	Outdoor	corrugated_iron	No	Closed	8	709.086	11.1445	19	3	0	1	4
V415-0067-A	V415	AB-V415-049	0	0	No	3	male	1235.11	Completed_secondary	Outdoor	corrugated_iron	No	Closed	8	709.086	11.1445	19	3	0	1	4
V415-0067-A	V415	AB-V415-018	0	0	Yes	3	female	1235.11	Completed_secondary	Outdoor	corrugated_iron	No	Closed	8	709.086	11.1445	19	3	0	1	4
V415-0067-A	V415	AB-V415-020	1	0	Yes	3	female	1235.11	Completed_secondary	Outdoor	corrugated_iron	No	Closed	8	709.086	11.1445	19	3	0	1	4
V415-0067-A	V415	AB-V415-021	1	0	Yes	3	female	1235.11	Completed_secondary	Outdoor	corrugated_iron	No	Closed	8	709.086	11.1445	19	3	0	1	4
V415-0067-A	V415	AB-V415-048	1	1	Yes	3	female	1235.11	Completed_secondary	Outdoor	corrugated_iron	No	Closed	8	709.086	11.1445	19	3	0	1	4
V415-0067-A	V415	AB-V415-019	1	1	Yes	3	female	1235.11	Completed_secondary	Outdoor	corrugated_iron	No	Closed	8	709.086	11.1445	19	3	0	1	4
V415-0119-D	V415	AB-V415-072	1	1	Yes	3	male	1223.61	Below_secondary	Outdoor	corrugated_iron	No	Closed	2	1036.94	174.559	19	3	0	1	4
V415-0119-D	V415	AB-V415-071	1	1	Yes	3	male	1223.61	Below_secondary	Outdoor	corrugated_iron	No	Closed	2	1036.94	174.559	19	3	0	1	4
V415-0119-E	V415	AB-V415-070	0	0	Yes	3	male	1207.26	Below_secondary	Outdoor	corrugated_iron	No	Closed	1	1024.52	158.817	19	3	0	1	4
V415-0119-C	V415	AB-V415-069	0	0	Yes	2	male	1237.38	Below_secondary	Outdoor	corrugated_iron	No	Closed	2	1022.05	142.32	19	3	0	1	4
V415-0119-C	V415	AB-V415-068	0	0	Yes	3	female	1237.38	Below_secondary	Outdoor	corrugated_iron	No	Closed	2	1022.05	142.32	19	3	0	1	4
V415-0119-A	V415	AB-V415-065	1	0	Yes	2	female	1216.38	Completed_secondary	Outdoor	corrugated_iron	Yes	Closed	3	1013.51	151.932	19	3	0	1	4
V415-0119-A	V415	AB-V415-066	1	0	Yes	3	female	1216.38	Completed_secondary	Outdoor	corrugated_iron	Yes	Closed	3	1013.51	151.932	19	3	0	1	4
V415-0119-A	V415	AB-V415-064	0	0	Yes	3	male	1216.38	Completed_secondary	Outdoor	corrugated_iron	Yes	Closed	3	1013.51	151.932	19	3	0	1	4
V415-0119-B	V415	AB-V415-067	0	0	Yes	3	male	1249.92	Below_secondary	Outdoor	corrugated_iron	No	Closed	1	1011	134.593	19	3	0	1	4
V510-0094-A	V510	AB-V510-049	0	0	Yes	2	female	1169.32	Below_secondary	Outdoor	corrugated_iron	No	Open	11	945.612	11.216	15	3	0	1	4
V510-0094-A	V510	AB-V510-047	0	0	Yes	2	female	1169.32	Below_secondary	Outdoor	corrugated_iron	No	Open	11	945.612	11.216	15	3	0	1	4
V510-0094-A	V510	AB-V510-046	0	0	Yes	3	male	1169.32	Below_secondary	Outdoor	corrugated_iron	No	Open	11	945.612	11.216	15	3	0	1	4
V510-0094-A	V510	AB-V510-048	1	0	Yes	3	female	1169.32	Below_secondary	Outdoor	corrugated_iron	No	Open	11	945.612	11.216	15	3	0	1	4
V510-0094-A	V510	AB-V510-045	1	0	No	3	female	1169.32	Below_secondary	Outdoor	corrugated_iron	No	Open	11	945.612	11.216	15	3	0	1	4
V510-0094-A	V510	AB-V510-044	0	0	Yes	3	male	1169.32	Below_secondary	Outdoor	corrugated_iron	No	Open	11	945.612	11.216	15	3	0	1	4
V510-0094-A	V510	AB-V510-050	1	0	Yes	3	female	1169.32	Below_secondary	Outdoor	corrugated_iron	No	Open	11	945.612	11.216	15	3	0	1	4
V510-0094-A	V510	AB-V510-051	0	0	Yes	3	male	1169.32	Below_secondary	Outdoor	corrugated_iron	No	Open	11	945.612	11.216	15	3	0	1	4
V510-0094-A	V510	AB-V510-119	0	0	Yes	3	female	1169.32	Below_secondary	Outdoor	corrugated_iron	No	Open	11	945.612	11.216	15	3	0	1	4
V510-0094-A	V510	AB-V510-118	0	0	Yes	3	male	1169.32	Below_secondary	Outdoor	corrugated_iron	No	Open	11	945.612	11.216	15	3	0	1	4
V510-0094-A	V510	AB-V510-120	1	0	Yes	3	male	1169.32	Below_secondary	Outdoor	corrugated_iron	No	Open	11	945.612	11.216	15	3	0	1	4
V510-0065-C	V510	AB-V510-039	0	0	Yes	1	female	1190.11	Completed_secondary	Outdoor	corrugated_iron	No	Closed	3	830.864	85.3311	15	3	0	1	4
V510-0065-A	V510	AB-V510-036	1	0	Yes	2	female	1180.82	Below_secondary	Outdoor	corrugated_iron	No	Closed	2	830.864	85.3311	15	3	0	1	4
V510-0065-C	V510	AB-V510-037	0	0	Yes	3	female	1190.11	Completed_secondary	Outdoor	corrugated_iron	No	Closed	3	830.864	85.3311	15	3	0	1	4
V510-0065-C	V510	AB-V510-038	1	1	Yes	3	female	1190.11	Completed_secondary	Outdoor	corrugated_iron	No	Closed	3	830.864	85.3311	15	3	0	1	4
V510-0065-A	V510	AB-V510-035	0	0	Yes	3	female	1180.82	Below_secondary	Outdoor	corrugated_iron	No	Closed	2	830.864	85.3311	15	3	0	1	4
V390-0073-A	V390	AB-V390-094	0	0	No	3	female	1223.03	Below_secondary	Outdoor	corrugated_iron	No	Open	1	1150.36	55.7213	18	3	6	0	9
V014-0065-A	V014	AB-V014-023	0	0	Yes	1	male	1126.05	Below_secondary	Outdoor	corrugated_iron	No	Closed	4	734.972	115.313	22	3	2	0	5
V014-0065-A	V014	AB-V014-021	0	0	Yes	2	male	1126.05	Below_secondary	Outdoor	corrugated_iron	No	Closed	4	734.972	115.313	22	3	2	0	5
V014-0065-A	V014	AB-V014-022	0	0	Yes	3	male	1126.05	Below_secondary	Outdoor	corrugated_iron	No	Closed	4	734.972	115.313	22	3	2	0	5
V014-0065-A	V014	AB-V014-020	1	0	Yes	3	female	1126.05	Below_secondary	Outdoor	corrugated_iron	No	Closed	4	734.972	115.313	22	3	2	0	5
V415-0123-A	V415	AB-V415-091	1	0	Yes	1	male	1224.5	Below_secondary	Outdoor	corrugated_iron	No	Open	6	868.149	124.765	19	3	1	0	4
V415-0123-A	V415	AB-V415-095	1	0	Yes	1	female	1224.5	Below_secondary	Outdoor	corrugated_iron	No	Open	6	868.149	124.765	19	3	1	0	4
V415-0123-A	V415	AB-V415-094	1	1	Yes	2	male	1224.5	Below_secondary	Outdoor	corrugated_iron	No	Open	6	868.149	124.765	19	3	1	0	4
V415-0123-A	V415	AB-V415-093	1	0	Yes	2	female	1224.5	Below_secondary	Outdoor	corrugated_iron	No	Open	6	868.149	124.765	19	3	1	0	4
V415-0123-A	V415	AB-V415-092	1	0	Yes	2	female	1224.5	Below_secondary	Outdoor	corrugated_iron	No	Open	6	868.149	124.765	19	3	1	0	4
V415-0123-A	V415	AB-V415-090	0	0	Yes	3	female	1224.5	Below_secondary	Outdoor	corrugated_iron	No	Open	6	868.149	124.765	19	3	1	0	4
V415-0123-B	V415	AB-V415-097	0	0	Yes	3	female	1208.46	Below_secondary	Outdoor	corrugated_iron	No	Open	3	857.136	130.195	19	3	1	0	4
V415-0123-B	V415	AB-V415-096	0	0	Yes	3	female	1208.46	Below_secondary	Outdoor	corrugated_iron	No	Open	3	857.136	130.195	19	3	1	0	4
V415-0123-B	V415	AB-V415-098	0	0	Yes	3	female	1208.46	Below_secondary	Outdoor	corrugated_iron	No	Open	3	857.136	130.195	19	3	1	0	4
V014-0014-A	V014	AB-V014-063	1	1	Yes	1	female	1127.68	Completed_secondary	Outdoor	corrugated_iron	No	Closed	7	228.967	102.766	22	3	0	0	3
V014-0014-A	V014	AB-V014-062	0	0	Yes	1	male	1127.68	Completed_secondary	Outdoor	corrugated_iron	No	Closed	7	228.967	102.766	22	3	0	0	3
V014-0014-A	V014	AB-V014-059	1	0	Yes	1	male	1127.68	Completed_secondary	Outdoor	corrugated_iron	No	Closed	7	228.967	102.766	22	3	0	0	3
V014-0014-A	V014	AB-V014-058	1	0	Yes	2	female	1127.68	Completed_secondary	Outdoor	corrugated_iron	No	Closed	7	228.967	102.766	22	3	0	0	3
V014-0014-A	V014	AB-V014-060	1	0	Yes	3	male	1127.68	Completed_secondary	Outdoor	corrugated_iron	No	Closed	7	228.967	102.766	22	3	0	0	3
V014-0014-A	V014	AB-V014-061	1	0	Yes	3	female	1127.68	Completed_secondary	Outdoor	corrugated_iron	No	Closed	7	228.967	102.766	22	3	0	0	3
V014-0014-A	V014	AB-V014-057	1	0	Yes	3	female	1127.68	Completed_secondary	Outdoor	corrugated_iron	No	Closed	7	228.967	102.766	22	3	0	0	3
V014-0011-A	V014	AB-V014-037	1	1	Yes	1	male	1125.37	Completed_secondary	Outdoor	corrugated_iron	No	Open	5	199.656	67.7929	22	3	0	0	3
V014-0011-A	V014	AB-V014-038	1	1	No	2	female	1125.37	Completed_secondary	Outdoor	corrugated_iron	No	Open	5	199.656	67.7929	22	3	0	0	3
V014-0011-A	V014	AB-V014-039	0	0	Yes	3	female	1125.37	Completed_secondary	Outdoor	corrugated_iron	No	Open	5	199.656	67.7929	22	3	0	0	3
V014-0011-A	V014	AB-V014-035	0	0	Yes	3	female	1125.37	Completed_secondary	Outdoor	corrugated_iron	No	Open	5	199.656	67.7929	22	3	0	0	3
V014-0011-A	V014	AB-V014-036	0	0	Yes	3	male	1125.37	Completed_secondary	Outdoor	corrugated_iron	No	Open	5	199.656	67.7929	22	3	0	0	3
V014-0014-B	V014	AB-V014-006	1	0	Yes	3	male	1122.77	Completed_secondary	Outdoor	corrugated_iron	No	Open	3	300.564	70.8988	22	3	0	0	3
V014-0014-B	V014	AB-V014-005	0	0	Yes	3	female	1122.77	Completed_secondary	Outdoor	corrugated_iron	No	Open	3	300.564	70.8988	22	3	0	0	3
V014-0015-A	V014	AB-V014-003	1	1	Yes	3	female	1126.75	Below_secondary	Indoor	corrugated_iron	No	Open	3	300.564	70.8988	22	3	0	0	3
V014-0014-B	V014	AB-V014-004	0	0	Yes	3	male	1122.77	Completed_secondary	Outdoor	corrugated_iron	No	Open	3	300.564	70.8988	22	3	0	0	3
V014-0015-A	V014	AB-V014-002	1	1	Yes	3	male	1126.75	Below_secondary	Indoor	corrugated_iron	No	Open	3	300.564	70.8988	22	3	0	0	3
V014-0015-A	V014	AB-V014-001	1	0	Yes	3	male	1126.75	Below_secondary	Indoor	corrugated_iron	No	Open	3	300.564	70.8988	22	3	0	0	3
V415-0013-A	V415	AB-V415-105	0	0	Yes	2	female	1220.06	Completed_secondary	Outdoor	corrugated_iron	No	Closed	3	1262.78	65.3035	19	3	0	0	3
V415-0013-A	V415	AB-V415-104	0	0	Yes	3	male	1220.06	Completed_secondary	Outdoor	corrugated_iron	No	Closed	3	1262.78	65.3035	19	3	0	0	3
V415-0013-A	V415	AB-V415-106	0	0	Yes	3	female	1220.06	Completed_secondary	Outdoor	corrugated_iron	No	Closed	3	1262.78	65.3035	19	3	0	0	3
V415-0005-B	V415	AB-V415-143	0	0	Yes	1	male	1240.09	Below_secondary	Outdoor	corrugated_iron	No	Open	6	1015.43	35.4548	19	3	0	0	3
V415-0005-B	V415	AB-V415-147	1	0	Yes	2	male	1240.09	Below_secondary	Outdoor	corrugated_iron	No	Open	6	1015.43	35.4548	19	3	0	0	3
V415-0005-B	V415	AB-V415-146	0	0	Yes	2	male	1240.09	Below_secondary	Outdoor	corrugated_iron	No	Open	6	1015.43	35.4548	19	3	0	0	3
V415-0005-B	V415	AB-V415-145	0	0	Yes	2	male	1240.09	Below_secondary	Outdoor	corrugated_iron	No	Open	6	1015.43	35.4548	19	3	0	0	3
V415-0005-B	V415	AB-V415-148	1	1	Yes	2	female	1240.09	Below_secondary	Outdoor	corrugated_iron	No	Open	6	1015.43	35.4548	19	3	0	0	3
V415-0005-B	V415	AB-V415-144	0	0	Yes	3	female	1240.09	Below_secondary	Outdoor	corrugated_iron	No	Open	6	1015.43	35.4548	19	3	0	0	3
V415-0006-A	V415	AB-V415-140	0	0	Yes	2	female	1230.14	Below_secondary	Outdoor	corrugated_iron	No	Closed	6	976.642	35.266	19	3	0	0	3
V415-0006-A	V415	AB-V415-142	0	0	Yes	2	male	1230.14	Below_secondary	Outdoor	corrugated_iron	No	Closed	6	976.642	35.266	19	3	0	0	3
V415-0006-A	V415	AB-V415-141	0	0	Yes	2	male	1230.14	Below_secondary	Outdoor	corrugated_iron	No	Closed	6	976.642	35.266	19	3	0	0	3
V415-0006-A	V415	AB-V415-139	0	0	Yes	3	female	1230.14	Below_secondary	Outdoor	corrugated_iron	No	Closed	6	976.642	35.266	19	3	0	0	3
V415-0006-A	V415	AB-V415-138	0	0	Yes	3	female	1230.14	Below_secondary	Outdoor	corrugated_iron	No	Closed	6	976.642	35.266	19	3	0	0	3
V415-0006-A	V415	AB-V415-137	0	0	Yes	3	female	1230.14	Below_secondary	Outdoor	corrugated_iron	No	Closed	6	976.642	35.266	19	3	0	0	3
V415-0002-A	V415	AB-V415-150	0	0	Yes	1	male	1203.4	Below_secondary	Outdoor	corrugated_iron	No	Closed	9	926.186	15.8137	19	3	0	0	3
V415-0002-A	V415	AB-V415-152	0	0	Yes	2	male	1203.4	Below_secondary	Outdoor	corrugated_iron	No	Closed	9	926.186	15.8137	19	3	0	0	3
V415-0002-A	V415	AB-V415-153	1	1	Yes	2	male	1203.4	Below_secondary	Outdoor	corrugated_iron	No	Closed	9	926.186	15.8137	19	3	0	0	3
V415-0002-A	V415	AB-V415-151	1	1	Yes	2	male	1203.4	Below_secondary	Outdoor	corrugated_iron	No	Closed	9	926.186	15.8137	19	3	0	0	3
V415-0002-A	V415	AB-V415-121	1	1	Yes	2	male	1203.4	Below_secondary	Outdoor	corrugated_iron	No	Closed	9	926.186	15.8137	19	3	0	0	3
V415-0002-A	V415	AB-V415-120	1	1	Yes	2	male	1203.4	Below_secondary	Outdoor	corrugated_iron	No	Closed	9	926.186	15.8137	19	3	0	0	3
V415-0002-A	V415	AB-V415-149	0	0	Yes	2	female	1203.4	Below_secondary	Outdoor	corrugated_iron	No	Closed	9	926.186	15.8137	19	3	0	0	3
V415-0002-A	V415	AB-V415-123	1	1	Yes	3	female	1203.4	Below_secondary	Outdoor	corrugated_iron	No	Closed	9	926.186	15.8137	19	3	0	0	3
V415-0002-A	V415	AB-V415-122	0	0	Yes	3	female	1203.4	Below_secondary	Outdoor	corrugated_iron	No	Closed	9	926.186	15.8137	19	3	0	0	3
V510-0071-A	V510	AB-V510-058	0	0	Yes	1	male	1142.05	Below_secondary	Outdoor	corrugated_iron	No	Open	7	649.424	35.4449	15	3	0	0	3
V510-0071-A	V510	AB-V510-052	0	0	Yes	2	male	1142.05	Below_secondary	Outdoor	corrugated_iron	No	Open	7	649.424	35.4449	15	3	0	0	3
V510-0071-A	V510	AB-V510-055	0	0	Yes	3	female	1142.05	Below_secondary	Outdoor	corrugated_iron	No	Open	7	649.424	35.4449	15	3	0	0	3
V510-0071-A	V510	AB-V510-054	0	0	Yes	3	female	1142.05	Below_secondary	Outdoor	corrugated_iron	No	Open	7	649.424	35.4449	15	3	0	0	3
V510-0071-A	V510	AB-V510-056	0	0	Yes	3	male	1142.05	Below_secondary	Outdoor	corrugated_iron	No	Open	7	649.424	35.4449	15	3	0	0	3
V510-0071-A	V510	AB-V510-057	0	0	Yes	3	male	1142.05	Below_secondary	Outdoor	corrugated_iron	No	Open	7	649.424	35.4449	15	3	0	0	3
V510-0071-A	V510	AB-V510-053	0	0	Yes	3	female	1142.05	Below_secondary	Outdoor	corrugated_iron	No	Open	7	649.424	35.4449	15	3	0	0	3
V510-0088-A	V510	AB-V510-104	0	0	Yes	1	male	1163.03	Below_secondary	Indoor	corrugated_iron	No	Closed	5	1047.02	33.4241	15	3	0	0	3
V510-0088-A	V510	AB-V510-106	1	0	Yes	1	male	1163.03	Below_secondary	Indoor	corrugated_iron	No	Closed	5	1047.02	33.4241	15	3	0	0	3
V510-0088-A	V510	AB-V510-105	1	1	Yes	1	male	1163.03	Below_secondary	Indoor	corrugated_iron	No	Closed	5	1047.02	33.4241	15	3	0	0	3
V510-0088-A	V510	AB-V510-107	1	0	Yes	2	female	1163.03	Below_secondary	Indoor	corrugated_iron	No	Closed	5	1047.02	33.4241	15	3	0	0	3
V510-0088-A	V510	AB-V510-103	0	0	Yes	3	female	1163.03	Below_secondary	Indoor	corrugated_iron	No	Closed	5	1047.02	33.4241	15	3	0	0	3
V480-0031-A	V480	AB-V480-153	1	0	Yes	1	male	1091.58	Completed_secondary	Outdoor	corrugated_iron	No	Closed	3	459.527	65.2818	34	3	4	0	7
V480-0031-A	V480	AB-V480-151	1	0	Yes	3	female	1091.58	Completed_secondary	Outdoor	corrugated_iron	No	Closed	3	459.527	65.2818	34	3	4	0	7
V480-0031-A	V480	AB-V480-152	1	0	Yes	3	female	1091.58	Completed_secondary	Outdoor	corrugated_iron	No	Closed	3	459.527	65.2818	34	3	4	0	7
V480-0029-A	V480	AB-V480-150	1	0	Yes	1	male	1115.71	Completed_secondary	Outdoor	corrugated_iron	No	Closed	3	511.397	68.2086	34	3	4	0	7
V480-0030-A	V480	AB-V480-141	1	1	No	2	male	1094.81	Below_secondary	Outdoor	corrugated_iron	No	Closed	6	511.397	68.2086	34	3	4	0	7
V480-0030-A	V480	AB-V480-140	1	0	No	2	male	1094.81	Below_secondary	Outdoor	corrugated_iron	No	Closed	6	511.397	68.2086	34	3	4	0	7
V480-0030-A	V480	AB-V480-142	0	0	No	2	male	1094.81	Below_secondary	Outdoor	corrugated_iron	No	Closed	6	511.397	68.2086	34	3	4	0	7
V480-0030-B	V480	AB-V480-147	1	0	No	3	male	1079.43	Completed_secondary	Outdoor	non corrugated iron	No	Open	4	511.397	68.2086	34	3	4	0	7
V480-0030-B	V480	AB-V480-145	1	1	Yes	3	male	1079.43	Completed_secondary	Outdoor	non corrugated iron	No	Open	4	511.397	68.2086	34	3	4	0	7
V480-0030-B	V480	AB-V480-143	0	0	Yes	3	male	1079.43	Completed_secondary	Outdoor	non corrugated iron	No	Open	4	511.397	68.2086	34	3	4	0	7
V480-0030-B	V480	AB-V480-144	1	0	Yes	3	female	1079.43	Completed_secondary	Outdoor	non corrugated iron	No	Open	4	511.397	68.2086	34	3	4	0	7
V480-0030-A	V480	AB-V480-146	0	0	No	3	female	1094.81	Below_secondary	Outdoor	corrugated_iron	No	Closed	6	511.397	68.2086	34	3	4	0	7
V480-0029-A	V480	AB-V480-149	1	0	Yes	3	female	1115.71	Completed_secondary	Outdoor	corrugated_iron	No	Closed	3	511.397	68.2086	34	3	4	0	7
V480-0030-A	V480	AB-V480-139	1	1	Yes	3	male	1094.81	Below_secondary	Outdoor	corrugated_iron	No	Closed	6	511.397	68.2086	34	3	4	0	7
V480-0029-A	V480	AB-V480-148	1	0	Yes	3	male	1115.71	Completed_secondary	Outdoor	corrugated_iron	No	Closed	3	511.397	68.2086	34	3	4	0	7
V480-0030-A	V480	AB-V480-138	1	0	Yes	3	female	1094.81	Below_secondary	Outdoor	corrugated_iron	No	Closed	6	511.397	68.2086	34	3	4	0	7
V480-0033-B	V480	AB-V480-122	1	0	Yes	1	male	1096.43	Below_secondary	Outdoor	corrugated_iron	No	Open	5	495.817	81.6088	34	3	4	0	7
V480-0033-B	V480	AB-V480-128	1	0	Yes	1	male	1096.43	Below_secondary	Outdoor	corrugated_iron	No	Open	5	495.817	81.6088	34	3	4	0	7
V480-0033-B	V480	AB-V480-127	1	0	Yes	3	female	1096.43	Below_secondary	Outdoor	corrugated_iron	No	Open	5	495.817	81.6088	34	3	4	0	7
V480-0033-B	V480	AB-V480-121	1	0	Yes	3	female	1096.43	Below_secondary	Outdoor	corrugated_iron	No	Open	5	495.817	81.6088	34	3	4	0	7
V480-0033-B	V480	AB-V480-120	0	0	No	3	male	1096.43	Below_secondary	Outdoor	corrugated_iron	No	Open	5	495.817	81.6088	34	3	4	0	7
V493-0018-A	V493	AB-V493-068	0	0	Yes	1	male	1098.98	Below_secondary	Outdoor	non corrugated iron	No	Open	3	276.531	24.9439	14	3	4	0	7
V493-0018-A	V493	AB-V493-137	1	0	Yes	2	male	1098.98	Below_secondary	Outdoor	non corrugated iron	No	Open	3	276.531	24.9439	14	3	4	0	7
V493-0018-A	V493	AB-V493-067	0	0	Yes	3	female	1098.98	Below_secondary	Outdoor	non corrugated iron	No	Open	3	276.531	24.9439	14	3	4	0	7
V493-0019-A	V493	AB-V493-066	0	0	Yes	2	female	1105.16	Below_secondary	Outdoor	corrugated_iron	No	Open	5	238.252	65.074	14	3	4	0	7
V493-0019-A	V493	AB-V493-065	1	1	Yes	2	male	1105.16	Below_secondary	Outdoor	corrugated_iron	No	Open	5	238.252	65.074	14	3	4	0	7
V493-0019-A	V493	AB-V493-064	1	1	Yes	3	female	1105.16	Below_secondary	Outdoor	corrugated_iron	No	Open	5	238.252	65.074	14	3	4	0	7
V493-0019-A	V493	AB-V493-063	1	1	Yes	3	male	1105.16	Below_secondary	Outdoor	corrugated_iron	No	Open	5	238.252	65.074	14	3	4	0	7
V493-0019-A	V493	AB-V493-062	0	0	Yes	3	female	1105.16	Below_secondary	Outdoor	corrugated_iron	No	Open	5	238.252	65.074	14	3	4	0	7
V480-0069-A	V480	AB-V480-006	0	0	Yes	3	female	1084.51	Below_secondary	Outdoor	corrugated_iron	No	Closed	1	348.528	78.7875	34	3	3	0	6
V480-0076-A	V480	AB-V480-083	0	0	No	1	male	1142.09	Below_secondary	Indoor	corrugated_iron	No	Open	10	231.363	44.5632	34	3	2	0	5
V480-0076-A	V480	AB-V480-084	0	0	No	1	male	1142.09	Below_secondary	Indoor	corrugated_iron	No	Open	10	231.363	44.5632	34	3	2	0	5
V480-0076-A	V480	AB-V480-086	1	0	No	2	female	1142.09	Below_secondary	Indoor	corrugated_iron	No	Open	10	231.363	44.5632	34	3	2	0	5
V480-0076-A	V480	AB-V480-088	1	1	No	3	male	1142.09	Below_secondary	Indoor	corrugated_iron	No	Open	10	231.363	44.5632	34	3	2	0	5
V480-0076-A	V480	AB-V480-087	1	0	No	3	female	1142.09	Below_secondary	Indoor	corrugated_iron	No	Open	10	231.363	44.5632	34	3	2	0	5
V480-0076-A	V480	AB-V480-080	1	0	No	3	female	1142.09	Below_secondary	Indoor	corrugated_iron	No	Open	10	231.363	44.5632	34	3	2	0	5
V480-0076-A	V480	AB-V480-082	1	1	No	3	female	1142.09	Below_secondary	Indoor	corrugated_iron	No	Open	10	231.363	44.5632	34	3	2	0	5
V480-0076-A	V480	AB-V480-079	1	0	No	3	male	1142.09	Below_secondary	Indoor	corrugated_iron	No	Open	10	231.363	44.5632	34	3	2	0	5
V480-0076-A	V480	AB-V480-081	0	0	No	3	male	1142.09	Below_secondary	Indoor	corrugated_iron	No	Open	10	231.363	44.5632	34	3	2	0	5
V480-0076-A	V480	AB-V480-085	1	0	No	3	female	1142.09	Below_secondary	Indoor	corrugated_iron	No	Open	10	231.363	44.5632	34	3	2	0	5
V373-0037-A	V373	AB-V373-022	1	0	Yes	2	female	1211.24	Below_secondary	Indoor	corrugated_iron	No	Closed	7	12.2146	70.5261	20	3	0	0	3
V373-0037-A	V373	AB-V373-026	0	0	Yes	3	female	1211.24	Below_secondary	Indoor	corrugated_iron	No	Closed	7	12.2146	70.5261	20	3	0	0	3
V373-0037-A	V373	AB-V373-025	1	0	Yes	3	female	1211.24	Below_secondary	Indoor	corrugated_iron	No	Closed	7	12.2146	70.5261	20	3	0	0	3
V373-0037-A	V373	AB-V373-024	1	1	Yes	3	female	1211.24	Below_secondary	Indoor	corrugated_iron	No	Closed	7	12.2146	70.5261	20	3	0	0	3
V373-0037-A	V373	AB-V373-028	0	0	Yes	3	female	1211.24	Below_secondary	Indoor	corrugated_iron	No	Closed	7	12.2146	70.5261	20	3	0	0	3
V373-0037-A	V373	AB-V373-027	0	0	Yes	3	female	1211.24	Below_secondary	Indoor	corrugated_iron	No	Closed	7	12.2146	70.5261	20	3	0	0	3
V373-0037-A	V373	AB-V373-023	0	1	Yes	3	female	1211.24	Below_secondary	Indoor	corrugated_iron	No	Closed	7	12.2146	70.5261	20	3	0	0	3
V493-0014-E	V493	AB-V493-071	0	0	Yes	3	male	1091.4	Below_secondary	Indoor	corrugated_iron	No	Open	3	103.665	110.333	14	3	0	0	3
V493-0014-E	V493	AB-V493-069	0	0	Yes	3	female	1091.4	Below_secondary	Indoor	corrugated_iron	No	Open	3	103.665	110.333	14	3	0	0	3
V493-0014-E	V493	AB-V493-070	0	0	Yes	3	male	1091.4	Below_secondary	Indoor	corrugated_iron	No	Open	3	103.665	110.333	14	3	0	0	3
V480-0079-A	V480	AB-V480-063	0	0	Yes	3	female	1120.6	Below_secondary	Indoor	corrugated_iron	No	Open	2	133.143	46.224	34	3	0	0	3
V480-0079-A	V480	AB-V480-102	1	0	Yes	3	male	1120.6	Below_secondary	Indoor	corrugated_iron	No	Open	2	133.143	46.224	34	3	0	0	3
v441-0087-A	v441	AB-V441-123	0	0	Yes	1	male	1122.61	Below_secondary	Indoor	non corrugated iron	No	Open	4	783.774	162.314	4	3	0	0	3
v441-0087-A	v441	AB-V441-122	1	0	Yes	2	male	1122.61	Below_secondary	Indoor	non corrugated iron	No	Open	4	783.774	162.314	4	3	0	0	3
v441-0087-A	v441	AB-V441-121	1	0	Yes	2	female	1122.61	Below_secondary	Indoor	non corrugated iron	No	Open	4	783.774	162.314	4	3	0	0	3
v441-0087-A	v441	AB-V441-120	1	1	Yes	3	female	1122.61	Below_secondary	Indoor	non corrugated iron	No	Open	4	783.774	162.314	4	3	0	0	3
V390-0084-B	V390	AB-V390-136	0	0	Yes	3	female	1233.2	Completed_secondary	Outdoor	corrugated_iron	Yes	Closed	3	1394.42	35.2657	18	2	0	3	5
V390-0084-B	V390	AB-V390-135	1	0	No	3	male	1233.2	Completed_secondary	Outdoor	corrugated_iron	Yes	Closed	3	1394.42	35.2657	18	2	0	3	5
V390-0084-B	V390	AB-V390-137	0	0	No	3	female	1233.2	Completed_secondary	Outdoor	corrugated_iron	Yes	Closed	3	1394.42	35.2657	18	2	0	3	5
V390-0083-A	V390	AB-V390-134	0	0	Yes	1	male	1239.36	Completed_secondary	Outdoor	corrugated_iron	No	Closed	5	1382.8	55.8571	18	2	0	3	5
V390-0083-A	V390	AB-V390-133	1	0	Yes	2	male	1239.36	Completed_secondary	Outdoor	corrugated_iron	No	Closed	5	1382.8	55.8571	18	2	0	3	5
V390-0083-A	V390	AB-V390-132	0	0	Yes	3	female	1239.36	Completed_secondary	Outdoor	corrugated_iron	No	Closed	5	1382.8	55.8571	18	2	0	3	5
V390-0083-A	V390	AB-V390-131	0	0	Yes	3	female	1239.36	Completed_secondary	Outdoor	corrugated_iron	No	Closed	5	1382.8	55.8571	18	2	0	3	5
V390-0083-A	V390	AB-V390-130	1	0	Yes	3	male	1239.36	Completed_secondary	Outdoor	corrugated_iron	No	Closed	5	1382.8	55.8571	18	2	0	3	5
V390-0082-A	V390	AB-V390-128	0	0	No	3	female	1273.56	Below_secondary	Outdoor	corrugated_iron	No	Open	2	1438.52	22.289	18	2	0	3	5
V390-0082-A	V390	AB-V390-129	1	0	Yes	3	male	1273.56	Below_secondary	Outdoor	corrugated_iron	No	Open	2	1438.52	22.289	18	2	0	3	5
V390-0096-A	V390	AB-V390-149	0	0	No	2	male	1228.56	Completed_secondary	Outdoor	corrugated_iron	No	Closed	7	1285.05	68.2308	18	2	0	3	5
V390-0096-A	V390	AB-V390-148	0	0	Yes	2	male	1228.56	Completed_secondary	Outdoor	corrugated_iron	No	Closed	7	1285.05	68.2308	18	2	0	3	5
V390-0096-A	V390	AB-V390-150	0	0	Yes	3	female	1228.56	Completed_secondary	Outdoor	corrugated_iron	No	Closed	7	1285.05	68.2308	18	2	0	3	5
V390-0096-A	V390	AB-V390-151	0	0	No	3	male	1228.56	Completed_secondary	Outdoor	corrugated_iron	No	Closed	7	1285.05	68.2308	18	2	0	3	5
V390-0096-A	V390	AB-V390-147	0	0	Yes	3	male	1228.56	Completed_secondary	Outdoor	corrugated_iron	No	Closed	7	1285.05	68.2308	18	2	0	3	5
V390-0096-A	V390	AB-V390-146	0	0	Yes	3	female	1228.56	Completed_secondary	Outdoor	corrugated_iron	No	Closed	7	1285.05	68.2308	18	2	0	3	5
V390-0096-A	V390	AB-V390-145	0	0	Yes	3	male	1228.56	Completed_secondary	Outdoor	corrugated_iron	No	Closed	7	1285.05	68.2308	18	2	0	3	5
V390-0082-D	V390	AB-V390-127	0	0	Yes	1	male	1276.1	Below_secondary	Outdoor	corrugated_iron	Yes	Open	4	1393.77	70.5313	18	2	0	3	5
V390-0082-D	V390	AB-V390-126	1	1	No	2	male	1276.1	Below_secondary	Outdoor	corrugated_iron	Yes	Open	4	1393.77	70.5313	18	2	0	3	5
V390-0082-D	V390	AB-V390-125	1	0	Yes	3	female	1276.1	Below_secondary	Outdoor	corrugated_iron	Yes	Open	4	1393.77	70.5313	18	2	0	3	5
V390-0082-D	V390	AB-V390-124	1	0	Yes	3	female	1276.1	Below_secondary	Outdoor	corrugated_iron	Yes	Open	4	1393.77	70.5313	18	2	0	3	5
V390-0082-C	V390	AB-V390-121	0	0	No	3	female	1233.58	Below_secondary	Outdoor	corrugated_iron	No	Closed	4	1394.45	67.8017	18	2	0	3	5
V390-0082-C	V390	AB-V390-122	1	0	Yes	3	female	1233.58	Below_secondary	Outdoor	corrugated_iron	No	Closed	4	1394.45	67.8017	18	2	0	3	5
V390-0082-C	V390	AB-V390-120	0	0	Yes	3	female	1233.58	Below_secondary	Outdoor	corrugated_iron	No	Closed	4	1394.45	67.8017	18	2	0	3	5
V390-0082-C	V390	AB-V390-123	0	0	Yes	3	male	1233.58	Below_secondary	Outdoor	corrugated_iron	No	Closed	4	1394.45	67.8017	18	2	0	3	5
V415-0029-B	V415	AB-V415-056	1	1	Yes	2	male	1225.83	Below_secondary	Outdoor	corrugated_iron	No	Closed	3	1192.49	31.6269	19	2	0	2	4
V415-0029-B	V415	AB-V415-055	1	1	Yes	2	female	1225.83	Below_secondary	Outdoor	corrugated_iron	No	Closed	3	1192.49	31.6269	19	2	0	2	4
V415-0029-B	V415	AB-V415-054	0	0	Yes	3	female	1225.83	Below_secondary	Outdoor	corrugated_iron	No	Closed	3	1192.49	31.6269	19	2	0	2	4
V415-0029-A	V415	AB-V415-057	1	1	Yes	2	male	1233.58	Below_secondary	Outdoor	corrugated_iron	Yes	Closed	2	1191.17	40.2648	19	2	0	2	4
V415-0029-A	V415	AB-V415-059	0	0	Yes	3	female	1233.58	Below_secondary	Outdoor	corrugated_iron	Yes	Closed	2	1191.17	40.2648	19	2	0	2	4
V401-0015-C	V401	AB-V401-066	0	0	Yes	1	male	1245.58	Completed_secondary	Outdoor	corrugated_iron	No	Closed	4	1314.8	78.8169	13	2	1	1	4
V401-0015-C	V401	AB-V401-067	0	0	Yes	2	male	1245.58	Completed_secondary	Outdoor	corrugated_iron	No	Closed	4	1314.8	78.8169	13	2	1	1	4
V401-0015-C	V401	AB-V401-068	0	0	Yes	2	female	1245.58	Completed_secondary	Outdoor	corrugated_iron	No	Closed	4	1314.8	78.8169	13	2	1	1	4
V401-0015-C	V401	AB-V401-065	0	0	Yes	3	female	1245.58	Completed_secondary	Outdoor	corrugated_iron	No	Closed	4	1314.8	78.8169	13	2	1	1	4
V401-0018-A	V401	AB-V401-076	1	0	Yes	3	male	1252.9	Completed_secondary	Outdoor	corrugated_iron	No	Open	4	1236.96	22.4389	13	2	1	1	4
V401-0018-A	V401	AB-V401-075	0	0	Yes	3	female	1252.9	Completed_secondary	Outdoor	corrugated_iron	No	Open	4	1236.96	22.4389	13	2	1	1	4
V401-0018-A	V401	AB-V401-077	0	0	Yes	3	male	1252.9	Completed_secondary	Outdoor	corrugated_iron	No	Open	4	1236.96	22.4389	13	2	1	1	4
V401-0018-A	V401	AB-V401-074	0	0	Yes	3	male	1252.9	Completed_secondary	Outdoor	corrugated_iron	No	Open	4	1236.96	22.4389	13	2	1	1	4
V415-0070-B	V415	AB-V415-003	0	0	Yes	3	female	1237.27	Completed_secondary	Outdoor	corrugated_iron	No	Open	2	882.746	35.2657	19	2	0	1	3
V415-0070-B	V415	AB-V415-004	0	0	Yes	3	male	1237.27	Completed_secondary	Outdoor	corrugated_iron	No	Open	2	882.746	35.2657	19	2	0	1	3
V415-0070-A	V415	AB-V415-024	0	0	Yes	1	female	1229.02	Below_secondary	Outdoor	corrugated_iron	No	Open	7	882.103	44.578	19	2	0	1	3
V415-0070-A	V415	AB-V415-027	1	1	Yes	1	male	1229.02	Below_secondary	Outdoor	corrugated_iron	No	Open	7	882.103	44.578	19	2	0	1	3
V415-0070-A	V415	AB-V415-028	1	1	No	2	male	1229.02	Below_secondary	Outdoor	corrugated_iron	No	Open	7	882.103	44.578	19	2	0	1	3
V415-0070-A	V415	AB-V415-023	1	0	Yes	2	female	1229.02	Below_secondary	Outdoor	corrugated_iron	No	Open	7	882.103	44.578	19	2	0	1	3
V415-0070-A	V415	AB-V415-025	0	0	Yes	3	female	1229.02	Below_secondary	Outdoor	corrugated_iron	No	Open	7	882.103	44.578	19	2	0	1	3
V415-0070-A	V415	AB-V415-026	1	0	Yes	3	female	1229.02	Below_secondary	Outdoor	corrugated_iron	No	Open	7	882.103	44.578	19	2	0	1	3
V415-0070-A	V415	AB-V415-022	0	0	Yes	3	female	1229.02	Below_secondary	Outdoor	corrugated_iron	No	Open	7	882.103	44.578	19	2	0	1	3
V014-0022-A	V014	AB-V014-149	0	0	Yes	2	male	1107.6	Completed_secondary	Outdoor	corrugated_iron	No	Open	6	379.643	123.895	22	2	0	1	3
V014-0022-A	V014	AB-V014-148	0	0	Yes	2	female	1107.6	Completed_secondary	Outdoor	corrugated_iron	No	Open	6	379.643	123.895	22	2	0	1	3
V014-0022-A	V014	AB-V014-147	0	0	No	2	female	1107.6	Completed_secondary	Outdoor	corrugated_iron	No	Open	6	379.643	123.895	22	2	0	1	3
V014-0022-A	V014	AB-V014-151	0	0	Yes	3	female	1107.6	Completed_secondary	Outdoor	corrugated_iron	No	Open	6	379.643	123.895	22	2	0	1	3
V014-0022-A	V014	AB-V014-150	0	0	Yes	3	female	1107.6	Completed_secondary	Outdoor	corrugated_iron	No	Open	6	379.643	123.895	22	2	0	1	3
V014-0022-A	V014	AB-V014-146	1	0	Yes	3	male	1107.6	Completed_secondary	Outdoor	corrugated_iron	No	Open	6	379.643	123.895	22	2	0	1	3
V401-0026-C	V401	AB-V401-088	0	0	Yes	2	male	1225.83	Completed_secondary	Outdoor	corrugated_iron	No	Open	8	1625.64	139.859	13	2	0	1	3
V401-0026-C	V401	AB-V401-090	1	1	Yes	2	male	1225.83	Completed_secondary	Outdoor	corrugated_iron	No	Open	8	1625.64	139.859	13	2	0	1	3
V401-0026-C	V401	AB-V401-086	1	0	Yes	3	male	1225.83	Completed_secondary	Outdoor	corrugated_iron	No	Open	8	1625.64	139.859	13	2	0	1	3
V401-0026-C	V401	AB-V401-087	1	1	Yes	3	male	1225.83	Completed_secondary	Outdoor	corrugated_iron	No	Open	8	1625.64	139.859	13	2	0	1	3
V401-0026-C	V401	AB-V401-089	1	1	Yes	3	male	1225.83	Completed_secondary	Outdoor	corrugated_iron	No	Open	8	1625.64	139.859	13	2	0	1	3
V401-0026-C	V401	AB-V401-085	0	0	Yes	3	female	1225.83	Completed_secondary	Outdoor	corrugated_iron	No	Open	8	1625.64	139.859	13	2	0	1	3
V401-0026-C	V401	AB-V401-084	0	0	Yes	3	male	1225.83	Completed_secondary	Outdoor	corrugated_iron	No	Open	8	1625.64	139.859	13	2	0	1	3
V401-0026-C	V401	AB-V401-083	0	0	Yes	3	female	1225.83	Completed_secondary	Outdoor	corrugated_iron	No	Open	8	1625.64	139.859	13	2	0	1	3
V401-0030-A	V401	AB-V401-098	0	1	Yes	2	female	1260.2	Below_secondary	Outdoor	corrugated_iron	No	Open	8	1627.4	145.591	13	2	0	1	3
V401-0030-A	V401	AB-V401-102	0	0	Yes	2	female	1260.2	Below_secondary	Outdoor	corrugated_iron	No	Open	8	1627.4	145.591	13	2	0	1	3
V401-0030-A	V401	AB-V401-097	1	0	Yes	2	male	1260.2	Below_secondary	Outdoor	corrugated_iron	No	Open	8	1627.4	145.591	13	2	0	1	3
V401-0030-A	V401	AB-V401-099	0	0	Yes	3	male	1260.2	Below_secondary	Outdoor	corrugated_iron	No	Open	8	1627.4	145.591	13	2	0	1	3
V401-0030-A	V401	AB-V401-100	0	1	Yes	3	female	1260.2	Below_secondary	Outdoor	corrugated_iron	No	Open	8	1627.4	145.591	13	2	0	1	3
V401-0030-A	V401	AB-V401-101	1	1	Yes	3	female	1260.2	Below_secondary	Outdoor	corrugated_iron	No	Open	8	1627.4	145.591	13	2	0	1	3
V401-0030-A	V401	AB-V401-096	1	1	Yes	3	female	1260.2	Below_secondary	Outdoor	corrugated_iron	No	Open	8	1627.4	145.591	13	2	0	1	3
V401-0030-A	V401	AB-V401-095	1	1	Yes	3	male	1260.2	Below_secondary	Outdoor	corrugated_iron	No	Open	8	1627.4	145.591	13	2	0	1	3
V014-0060-A	V014	AB-V014-121	1	0	Yes	2	female	1133.59	Below_secondary	Outdoor	corrugated_iron	No	Open	4	571.239	103.39	22	2	0	1	3
V014-0060-A	V014	AB-V014-122	1	0	Yes	2	male	1133.59	Below_secondary	Outdoor	corrugated_iron	No	Open	4	571.239	103.39	22	2	0	1	3
V014-0060-A	V014	AB-V014-123	1	0	Yes	2	male	1133.59	Below_secondary	Outdoor	corrugated_iron	No	Open	4	571.239	103.39	22	2	0	1	3
V014-0060-A	V014	AB-V014-120	0	0	Yes	3	female	1133.59	Below_secondary	Outdoor	corrugated_iron	No	Open	4	571.239	103.39	22	2	0	1	3
V401-0006-A	V401	AB-V401-073	0	0	Yes	3	female	1284.36	Completed_secondary	Outdoor	corrugated_iron	No	Open	5	1220.47	44.5798	13	2	0	1	3
V401-0006-A	V401	AB-V401-070	1	0	Yes	3	female	1284.36	Completed_secondary	Outdoor	corrugated_iron	No	Open	5	1220.47	44.5798	13	2	0	1	3
V401-0006-A	V401	AB-V401-072	0	0	Yes	3	female	1284.36	Completed_secondary	Outdoor	corrugated_iron	No	Open	5	1220.47	44.5798	13	2	0	1	3
V401-0006-A	V401	AB-V401-069	1	0	Yes	3	male	1284.36	Completed_secondary	Outdoor	corrugated_iron	No	Open	5	1220.47	44.5798	13	2	0	1	3
V401-0006-A	V401	AB-V401-071	0	0	Yes	3	male	1284.36	Completed_secondary	Outdoor	corrugated_iron	No	Open	5	1220.47	44.5798	13	2	0	1	3
V014-0061-A	V014	AB-V014-125	0	0	Yes	2	male	1130.33	Below_secondary	Outdoor	corrugated_iron	No	Open	2	577.306	123.897	22	2	0	1	3
V014-0061-A	V014	AB-V014-124	1	1	Yes	3	female	1130.33	Below_secondary	Outdoor	corrugated_iron	No	Open	2	577.306	123.897	22	2	0	1	3
V014-0059-A	V014	AB-V014-018	0	0	Yes	3	female	1135.07	Completed_secondary	Outdoor	corrugated_iron	No	Open	3	525.474	130.59	22	2	0	1	3
V014-0059-A	V014	AB-V014-017	0	0	Yes	3	male	1135.07	Completed_secondary	Outdoor	corrugated_iron	No	Open	3	525.474	130.59	22	2	0	1	3
V014-0059-A	V014	AB-V014-019	1	0	Yes	3	male	1135.07	Completed_secondary	Outdoor	corrugated_iron	No	Open	3	525.474	130.59	22	2	0	1	3
V014-0023-C	V014	AB-V014-078	1	1	Yes	2	male	1126.42	Below_secondary	Indoor	corrugated_iron	No	Open	6	289.15	131.196	22	2	0	1	3
V014-0023-C	V014	AB-V014-071	1	1	Yes	2	male	1126.42	Below_secondary	Indoor	corrugated_iron	No	Open	6	289.15	131.196	22	2	0	1	3
V014-0023-C	V014	AB-V014-075	1	0	Yes	2	female	1126.42	Below_secondary	Indoor	corrugated_iron	No	Open	6	289.15	131.196	22	2	0	1	3
V014-0023-C	V014	AB-V014-074	1	1	Yes	3	female	1126.42	Below_secondary	Indoor	corrugated_iron	No	Open	6	289.15	131.196	22	2	0	1	3
V014-0023-C	V014	AB-V014-073	1	0	Yes	3	female	1126.42	Below_secondary	Indoor	corrugated_iron	No	Open	6	289.15	131.196	22	2	0	1	3
V014-0023-C	V014	AB-V014-076	1	1	Yes	3	female	1126.42	Below_secondary	Indoor	corrugated_iron	No	Open	6	289.15	131.196	22	2	0	1	3
V380-0016-A	V380	AB-V380-008	1	0	Yes	1	female	1176.83	Completed_secondary	Outdoor	corrugated_iron	No	Open	6	347.427	24.9497	6	2	0	1	3
V380-0016-A	V380	AB-V380-007	1	0	Yes	1	male	1176.83	Completed_secondary	Outdoor	corrugated_iron	No	Open	6	347.427	24.9497	6	2	0	1	3
V380-0016-A	V380	AB-V380-010	0	0	Yes	2	female	1176.83	Completed_secondary	Outdoor	corrugated_iron	No	Open	6	347.427	24.9497	6	2	0	1	3
V380-0016-A	V380	AB-V380-009	1	0	Yes	2	male	1176.83	Completed_secondary	Outdoor	corrugated_iron	No	Open	6	347.427	24.9497	6	2	0	1	3
V380-0016-A	V380	AB-V380-006	0	0	Yes	3	female	1176.83	Completed_secondary	Outdoor	corrugated_iron	No	Open	6	347.427	24.9497	6	2	0	1	3
V380-0016-A	V380	AB-V380-005	1	0	Yes	3	male	1176.83	Completed_secondary	Outdoor	corrugated_iron	No	Open	6	347.427	24.9497	6	2	0	1	3
V380-0023-A	V380	AB-V380-068	0	0	Yes	3	female	1177.58	Below_secondary	Outdoor	corrugated_iron	No	Open	1	397.109	96.2799	6	2	0	1	3
V380-0017-A	V380	AB-V380-013	0	0	Yes	3	female	1193.72	Below_secondary	Outdoor	corrugated_iron	No	Open	4	291.875	96.2799	6	2	0	1	3
V380-0017-A	V380	AB-V380-014	1	0	Yes	3	male	1193.72	Below_secondary	Outdoor	corrugated_iron	No	Open	4	291.875	96.2799	6	2	0	1	3
V380-0017-B	V380	AB-V380-016	0	0	Yes	3	female	1202.25	Completed_secondary	Outdoor	non corrugated iron	No	Open	2	291.875	96.2799	6	2	0	1	3
V380-0017-B	V380	AB-V380-015	0	0	Yes	3	male	1202.25	Completed_secondary	Outdoor	non corrugated iron	No	Open	2	291.875	96.2799	6	2	0	1	3
V380-0017-A	V380	AB-V380-012	0	0	Yes	3	female	1193.72	Below_secondary	Outdoor	corrugated_iron	No	Open	4	291.875	96.2799	6	2	0	1	3
V380-0017-A	V380	AB-V380-011	0	0	Yes	3	male	1193.72	Below_secondary	Outdoor	corrugated_iron	No	Open	4	291.875	96.2799	6	2	0	1	3
V510-0095-A	V510	AB-V510-125	0	0	Yes	1	female	1180.02	Below_secondary	Outdoor	corrugated_iron	No	Open	5	849.41	103.01	15	2	0	1	3
V510-0095-A	V510	AB-V510-124	0	0	Yes	1	female	1180.02	Below_secondary	Outdoor	corrugated_iron	No	Open	5	849.41	103.01	15	2	0	1	3
V510-0095-A	V510	AB-V510-123	1	0	Yes	3	female	1180.02	Below_secondary	Outdoor	corrugated_iron	No	Open	5	849.41	103.01	15	2	0	1	3
V510-0095-A	V510	AB-V510-122	0	0	Yes	3	female	1180.02	Below_secondary	Outdoor	corrugated_iron	No	Open	5	849.41	103.01	15	2	0	1	3
V510-0095-A	V510	AB-V510-121	0	0	Yes	3	female	1180.02	Below_secondary	Outdoor	corrugated_iron	No	Open	5	849.41	103.01	15	2	0	1	3
V380-0021-A	V380	AB-V380-051	0	0	Yes	1	female	1183.15	Below_secondary	Outdoor	corrugated_iron	No	Closed	12	449.335	112.727	6	2	0	1	3
V380-0021-A	V380	AB-V380-043	0	0	Yes	1	female	1183.15	Below_secondary	Outdoor	corrugated_iron	No	Closed	12	449.335	112.727	6	2	0	1	3
V380-0021-A	V380	AB-V380-049	1	0	Yes	1	male	1183.15	Below_secondary	Outdoor	corrugated_iron	No	Closed	12	449.335	112.727	6	2	0	1	3
V380-0021-A	V380	AB-V380-046	0	0	Yes	3	male	1183.15	Below_secondary	Outdoor	corrugated_iron	No	Closed	12	449.335	112.727	6	2	0	1	3
V380-0021-A	V380	AB-V380-045	1	0	Yes	3	male	1183.15	Below_secondary	Outdoor	corrugated_iron	No	Closed	12	449.335	112.727	6	2	0	1	3
V380-0021-A	V380	AB-V380-042	0	0	Yes	3	female	1183.15	Below_secondary	Outdoor	corrugated_iron	No	Closed	12	449.335	112.727	6	2	0	1	3
V380-0021-A	V380	AB-V380-050	1	1	Yes	3	female	1183.15	Below_secondary	Outdoor	corrugated_iron	No	Closed	12	449.335	112.727	6	2	0	1	3
V380-0021-A	V380	AB-V380-048	1	0	Yes	3	female	1183.15	Below_secondary	Outdoor	corrugated_iron	No	Closed	12	449.335	112.727	6	2	0	1	3
V380-0021-A	V380	AB-V380-044	1	1	Yes	3	male	1183.15	Below_secondary	Outdoor	corrugated_iron	No	Closed	12	449.335	112.727	6	2	0	1	3
V380-0021-A	V380	AB-V380-047	1	0	Yes	3	male	1183.15	Below_secondary	Outdoor	corrugated_iron	No	Closed	12	449.335	112.727	6	2	0	1	3
V380-0021-A	V380	AB-V380-041	1	0	Yes	3	female	1183.15	Below_secondary	Outdoor	corrugated_iron	No	Closed	12	449.335	112.727	6	2	0	1	3
V380-0021-A	V380	AB-V380-040	1	1	Yes	3	male	1183.15	Below_secondary	Outdoor	corrugated_iron	No	Closed	12	449.335	112.727	6	2	0	1	3
V380-0013-A	V380	AB-V380-025	1	0	Yes	2	male	1200.71	Below_secondary	Outdoor	corrugated_iron	No	Open	8	238.188	158.113	6	2	0	1	3
V380-0013-A	V380	AB-V380-019	1	1	Yes	2	female	1200.71	Below_secondary	Outdoor	corrugated_iron	No	Open	8	238.188	158.113	6	2	0	1	3
V380-0013-A	V380	AB-V380-021	1	1	Yes	2	female	1200.71	Below_secondary	Outdoor	corrugated_iron	No	Open	8	238.188	158.113	6	2	0	1	3
V380-0013-A	V380	AB-V380-022	0	0	Yes	2	female	1200.71	Below_secondary	Outdoor	corrugated_iron	No	Open	8	238.188	158.113	6	2	0	1	3
V380-0013-A	V380	AB-V380-023	1	0	Yes	2	male	1200.71	Below_secondary	Outdoor	corrugated_iron	No	Open	8	238.188	158.113	6	2	0	1	3
V380-0013-A	V380	AB-V380-024	1	1	Yes	2	male	1200.71	Below_secondary	Outdoor	corrugated_iron	No	Open	8	238.188	158.113	6	2	0	1	3
V380-0013-A	V380	AB-V380-020	1	1	No	2	female	1200.71	Below_secondary	Outdoor	corrugated_iron	No	Open	8	238.188	158.113	6	2	0	1	3
V380-0013-A	V380	AB-V380-026	0	0	Yes	3	female	1200.71	Below_secondary	Outdoor	corrugated_iron	No	Open	8	238.188	158.113	6	2	0	1	3
V380-0022-A	V380	AB-V380-061	1	0	Yes	1	male	1214.15	Below_secondary	Outdoor	corrugated_iron	No	Closed	4	409.115	57.1834	6	2	0	1	3
V380-0022-A	V380	AB-V380-060	0	0	Yes	3	female	1214.15	Below_secondary	Outdoor	corrugated_iron	No	Closed	4	409.115	57.1834	6	2	0	1	3
V380-0022-A	V380	AB-V380-062	0	0	Yes	3	male	1214.15	Below_secondary	Outdoor	corrugated_iron	No	Closed	4	409.115	57.1834	6	2	0	1	3
V380-0022-A	V380	AB-V380-059	0	0	Yes	3	male	1214.15	Below_secondary	Outdoor	corrugated_iron	No	Closed	4	409.115	57.1834	6	2	0	1	3
V380-0013-B	V380	AB-V380-028	0	0	Yes	1	male	1194.16	Below_secondary	Outdoor	non corrugated iron	No	Open	2	213.374	167.548	6	2	0	1	3
V380-0013-B	V380	AB-V380-027	1	1	Yes	3	female	1194.16	Below_secondary	Outdoor	non corrugated iron	No	Open	2	213.374	167.548	6	2	0	1	3
V380-0027-A	V380	AB-V380-054	0	0	Yes	1	female	1184.48	Below_secondary	Outdoor	corrugated_iron	No	Closed	5	468.744	90.2905	6	2	0	1	3
V380-0027-A	V380	AB-V380-053	1	1	Yes	2	female	1184.48	Below_secondary	Outdoor	corrugated_iron	No	Closed	5	468.744	90.2905	6	2	0	1	3
V380-0027-A	V380	AB-V380-056	1	0	Yes	3	female	1184.48	Below_secondary	Outdoor	corrugated_iron	No	Closed	5	468.744	90.2905	6	2	0	1	3
V380-0027-A	V380	AB-V380-055	1	0	Yes	3	male	1184.48	Below_secondary	Outdoor	corrugated_iron	No	Closed	5	468.744	90.2905	6	2	0	1	3
V380-0027-A	V380	AB-V380-052	1	0	Yes	3	female	1184.48	Below_secondary	Outdoor	corrugated_iron	No	Closed	5	468.744	90.2905	6	2	0	1	3
V380-0005-A	V380	AB-V380-065	1	0	Yes	1	female	1180.47	Below_secondary	Outdoor	corrugated_iron	No	Closed	4	239.108	81.1631	6	2	0	1	3
V380-0005-A	V380	AB-V380-064	1	0	Yes	3	female	1180.47	Below_secondary	Outdoor	corrugated_iron	No	Closed	4	239.108	81.1631	6	2	0	1	3
V380-0005-A	V380	AB-V380-067	1	0	Yes	3	female	1180.47	Below_secondary	Outdoor	corrugated_iron	No	Closed	4	239.108	81.1631	6	2	0	1	3
V380-0005-A	V380	AB-V380-066	0	0	Yes	3	male	1180.47	Below_secondary	Outdoor	corrugated_iron	No	Closed	4	239.108	81.1631	6	2	0	1	3
V380-0024-A	V380	AB-V380-058	1	0	Yes	1	female	1177.98	Below_secondary	Indoor	corrugated_iron	No	Closed	2	437.38	49.8996	6	2	0	1	3
V380-0024-A	V380	AB-V380-057	1	0	Yes	3	female	1177.98	Below_secondary	Indoor	corrugated_iron	No	Closed	2	437.38	49.8996	6	2	0	1	3
V390-0066-A	V390	AB-V390-071	0	0	Yes	3	female	1218.59	Completed_secondary	Outdoor	corrugated_iron	No	Closed	2	1309.19	46.2384	18	2	6	0	8
V390-0066-A	V390	AB-V390-077	0	0	Yes	3	female	1218.59	Completed_secondary	Outdoor	corrugated_iron	No	Closed	2	1309.19	46.2384	18	2	6	0	8
V390-0067-A	V390	AB-V390-075	1	1	Yes	1	male	1226.41	Below_secondary	Outdoor	corrugated_iron	No	Open	4	1308.29	44.8753	18	2	6	0	8
V390-0067-A	V390	AB-V390-074	1	1	No	1	female	1226.41	Below_secondary	Outdoor	corrugated_iron	No	Open	4	1308.29	44.8753	18	2	6	0	8
V390-0067-A	V390	AB-V390-078	1	0	Yes	2	male	1226.41	Below_secondary	Outdoor	corrugated_iron	No	Open	4	1308.29	44.8753	18	2	6	0	8
V390-0067-A	V390	AB-V390-073	1	1	Yes	3	female	1226.41	Below_secondary	Outdoor	corrugated_iron	No	Open	4	1308.29	44.8753	18	2	6	0	8
V390-0068-A	V390	AB-V390-072	1	0	Yes	3	female	1214.29	Below_secondary	Outdoor	corrugated_iron	No	Closed	1	1266	92.4768	18	2	6	0	8
V390-0035-A	V390	AB-V390-102	1	1	No	2	female	1225.75	Below_secondary	Outdoor	corrugated_iron	No	Open	3	1181.62	157.625	18	2	6	0	8
V390-0035-A	V390	AB-V390-069	1	1	Yes	3	female	1225.75	Below_secondary	Outdoor	corrugated_iron	No	Open	3	1181.62	157.625	18	2	6	0	8
V390-0035-A	V390	AB-V390-070	1	1	No	3	female	1225.75	Below_secondary	Outdoor	corrugated_iron	No	Open	3	1181.62	157.625	18	2	6	0	8
V390-0041-A	V390	AB-V390-085	0	0	Yes	3	male	1226.23	Completed_secondary	Outdoor	corrugated_iron	No	Closed	7	1248.42	55.9602	18	2	6	0	8
V390-0041-A	V390	AB-V390-084	1	0	Yes	3	male	1226.23	Completed_secondary	Outdoor	corrugated_iron	No	Closed	7	1248.42	55.9602	18	2	6	0	8
V390-0041-A	V390	AB-V390-082	0	0	Yes	3	male	1226.23	Completed_secondary	Outdoor	corrugated_iron	No	Closed	7	1248.42	55.9602	18	2	6	0	8
V390-0041-A	V390	AB-V390-081	0	0	Yes	3	female	1226.23	Completed_secondary	Outdoor	corrugated_iron	No	Closed	7	1248.42	55.9602	18	2	6	0	8
V390-0041-A	V390	AB-V390-080	0	0	Yes	3	male	1226.23	Completed_secondary	Outdoor	corrugated_iron	No	Closed	7	1248.42	55.9602	18	2	6	0	8
V390-0041-A	V390	AB-V390-079	0	0	No	3	female	1226.23	Completed_secondary	Outdoor	corrugated_iron	No	Closed	7	1248.42	55.9602	18	2	6	0	8
V390-0041-A	V390	AB-V390-076	1	0	Yes	3	male	1226.23	Completed_secondary	Outdoor	corrugated_iron	No	Closed	7	1248.42	55.9602	18	2	6	0	8
V390-0034-A	V390	AB-V390-089	1	0	Yes	2	female	1240.76	Below_secondary	Outdoor	corrugated_iron	No	Open	2	1175.55	189.784	18	2	3	0	5
V390-0034-A	V390	AB-V390-088	0	0	Yes	3	female	1240.76	Below_secondary	Outdoor	corrugated_iron	No	Open	2	1175.55	189.784	18	2	3	0	5
V415-0116-B	V415	AB-V415-086	0	0	Yes	2	male	1224.69	Below_secondary	Outdoor	corrugated_iron	No	Open	3	652.082	22.2886	19	2	1	0	3
V415-0116-B	V415	AB-V415-085	0	0	Yes	3	female	1224.69	Below_secondary	Outdoor	corrugated_iron	No	Open	3	652.082	22.2886	19	2	1	0	3
V415-0116-B	V415	AB-V415-084	1	0	Yes	3	male	1224.69	Below_secondary	Outdoor	corrugated_iron	No	Open	3	652.082	22.2886	19	2	1	0	3
V415-0116-C	V415	AB-V415-089	0	0	Yes	1	female	1209.39	Below_secondary	Outdoor	corrugated_iron	No	Open	3	641.393	24.9529	19	2	1	0	3
V415-0116-A	V415	AB-V415-083	1	0	Yes	1	female	1209.4	Completed_secondary	Outdoor	corrugated_iron	No	Open	2	641.393	24.9529	19	2	1	0	3
V415-0116-C	V415	AB-V415-088	0	0	Yes	2	female	1209.39	Below_secondary	Outdoor	corrugated_iron	No	Open	3	641.393	24.9529	19	2	1	0	3
V415-0116-A	V415	AB-V415-082	0	0	Yes	3	female	1209.4	Completed_secondary	Outdoor	corrugated_iron	No	Open	2	641.393	24.9529	19	2	1	0	3
V415-0116-C	V415	AB-V415-087	0	0	Yes	3	female	1209.39	Below_secondary	Outdoor	corrugated_iron	No	Open	3	641.393	24.9529	19	2	1	0	3
V390-0008-A	V390	AB-V390-033	0	0	Yes	1	male	1211.68	Below_secondary	Outdoor	corrugated_iron	No	Open	7	1775.64	114.92	18	2	0	0	2
V390-0008-A	V390	AB-V390-032	1	0	Yes	1	male	1211.68	Below_secondary	Outdoor	corrugated_iron	No	Open	7	1775.64	114.92	18	2	0	0	2
V390-0008-A	V390	AB-V390-034	1	0	Yes	2	male	1211.68	Below_secondary	Outdoor	corrugated_iron	No	Open	7	1775.64	114.92	18	2	0	0	2
V390-0008-A	V390	AB-V390-031	1	1	Yes	2	male	1211.68	Below_secondary	Outdoor	corrugated_iron	No	Open	7	1775.64	114.92	18	2	0	0	2
V390-0008-A	V390	AB-V390-030	1	0	Yes	3	female	1211.68	Below_secondary	Outdoor	corrugated_iron	No	Open	7	1775.64	114.92	18	2	0	0	2
V390-0008-A	V390	AB-V390-029	0	0	Yes	3	female	1211.68	Below_secondary	Outdoor	corrugated_iron	No	Open	7	1775.64	114.92	18	2	0	0	2
V390-0008-A	V390	AB-V390-028	1	0	Yes	3	male	1211.68	Below_secondary	Outdoor	corrugated_iron	No	Open	7	1775.64	114.92	18	2	0	0	2
V390-0002-A	V390	AB-V390-017	1	0	Yes	1	male	1259.72	Completed_secondary	Outdoor	non corrugated iron	No	Open	7	1771.92	109.881	18	2	0	0	2
V390-0002-A	V390	AB-V390-018	1	0	Yes	1	female	1259.72	Completed_secondary	Outdoor	non corrugated iron	No	Open	7	1771.92	109.881	18	2	0	0	2
V390-0002-A	V390	AB-V390-019	1	0	Yes	1	female	1259.72	Completed_secondary	Outdoor	non corrugated iron	No	Open	7	1771.92	109.881	18	2	0	0	2
V390-0001-A	V390	AB-V390-012	0	0	Yes	1	female	1236.52	Below_secondary	Outdoor	corrugated_iron	No	Open	8	1771.92	109.881	18	2	0	0	2
V390-0001-B	V390	AB-V390-024	0	0	Yes	1	male	1224.88	Below_secondary	Outdoor	non corrugated iron	No	Open	5	1771.92	109.881	18	2	0	0	2
V390-0001-B	V390	AB-V390-026	1	0	Yes	2	male	1224.88	Below_secondary	Outdoor	non corrugated iron	No	Open	5	1771.92	109.881	18	2	0	0	2
V390-0001-A	V390	AB-V390-010	0	0	Yes	3	female	1236.52	Below_secondary	Outdoor	corrugated_iron	No	Open	8	1771.92	109.881	18	2	0	0	2
V390-0001-A	V390	AB-V390-011	0	0	Yes	3	female	1236.52	Below_secondary	Outdoor	corrugated_iron	No	Open	8	1771.92	109.881	18	2	0	0	2
V390-0002-A	V390	AB-V390-020	1	0	Yes	3	female	1259.72	Completed_secondary	Outdoor	non corrugated iron	No	Open	7	1771.92	109.881	18	2	0	0	2
V390-0002-A	V390	AB-V390-022	0	0	Yes	3	female	1259.72	Completed_secondary	Outdoor	non corrugated iron	No	Open	7	1771.92	109.881	18	2	0	0	2
V390-0002-A	V390	AB-V390-021	1	0	Yes	3	female	1259.72	Completed_secondary	Outdoor	non corrugated iron	No	Open	7	1771.92	109.881	18	2	0	0	2
V390-0001-A	V390	AB-V390-013	0	0	Yes	3	female	1236.52	Below_secondary	Outdoor	corrugated_iron	No	Open	8	1771.92	109.881	18	2	0	0	2
V390-0001-B	V390	AB-V390-025	1	0	Yes	3	male	1224.88	Below_secondary	Outdoor	non corrugated iron	No	Open	5	1771.92	109.881	18	2	0	0	2
V390-0001-A	V390	AB-V390-015	0	0	Yes	3	male	1236.52	Below_secondary	Outdoor	corrugated_iron	No	Open	8	1771.92	109.881	18	2	0	0	2
V390-0001-B	V390	AB-V390-027	0	0	Yes	3	male	1224.88	Below_secondary	Outdoor	non corrugated iron	No	Open	5	1771.92	109.881	18	2	0	0	2
V390-0002-A	V390	AB-V390-016	1	0	Yes	3	female	1259.72	Completed_secondary	Outdoor	non corrugated iron	No	Open	7	1771.92	109.881	18	2	0	0	2
V390-0001-B	V390	AB-V390-023	0	0	Yes	3	female	1224.88	Below_secondary	Outdoor	non corrugated iron	No	Open	5	1771.92	109.881	18	2	0	0	2
V390-0001-A	V390	AB-V390-009	1	0	Yes	3	female	1236.52	Below_secondary	Outdoor	corrugated_iron	No	Open	8	1771.92	109.881	18	2	0	0	2
V390-0001-A	V390	AB-V390-008	0	0	Yes	3	female	1236.52	Below_secondary	Outdoor	corrugated_iron	No	Open	8	1771.92	109.881	18	2	0	0	2
V390-0001-A	V390	AB-V390-014	0	0	Yes	3	female	1236.52	Below_secondary	Outdoor	corrugated_iron	No	Open	8	1771.92	109.881	18	2	0	0	2
V415-0012-A	V415	AB-V415-135	1	0	Yes	1	female	1207.33	Below_secondary	Outdoor	non corrugated iron	No	Open	5	1265.23	31.6272	19	2	0	0	2
V415-0012-A	V415	AB-V415-136	0	0	Yes	2	male	1207.33	Below_secondary	Outdoor	non corrugated iron	No	Open	5	1265.23	31.6272	19	2	0	0	2
V415-0012-A	V415	AB-V415-134	1	1	Yes	2	female	1207.33	Below_secondary	Outdoor	non corrugated iron	No	Open	5	1265.23	31.6272	19	2	0	0	2
V415-0012-A	V415	AB-V415-103	1	1	Yes	3	female	1207.33	Below_secondary	Outdoor	non corrugated iron	No	Open	5	1265.23	31.6272	19	2	0	0	2
V415-0012-A	V415	AB-V415-133	1	1	Yes	3	male	1207.33	Below_secondary	Outdoor	non corrugated iron	No	Open	5	1265.23	31.6272	19	2	0	0	2
V428-0035-A	V428	AB-V428-136	1	1	Yes	1	male	1097.36	Below_secondary	Outdoor	corrugated_iron	No	Open	7	496.94	135.564	29	2	0	0	2
V428-0035-A	V428	AB-V428-134	1	0	Yes	1	female	1097.36	Below_secondary	Outdoor	corrugated_iron	No	Open	7	496.94	135.564	29	2	0	0	2
V428-0035-A	V428	AB-V428-133	1	0	Yes	1	male	1097.36	Below_secondary	Outdoor	corrugated_iron	No	Open	7	496.94	135.564	29	2	0	0	2
V428-0035-A	V428	AB-V428-132	1	0	Yes	2	male	1097.36	Below_secondary	Outdoor	corrugated_iron	No	Open	7	496.94	135.564	29	2	0	0	2
V428-0035-A	V428	AB-V428-131	1	0	Yes	3	female	1097.36	Below_secondary	Outdoor	corrugated_iron	No	Open	7	496.94	135.564	29	2	0	0	2
V428-0035-A	V428	AB-V428-130	0	0	Yes	3	male	1097.36	Below_secondary	Outdoor	corrugated_iron	No	Open	7	496.94	135.564	29	2	0	0	2
V428-0035-A	V428	AB-V428-135	1	0	Yes	3	male	1097.36	Below_secondary	Outdoor	corrugated_iron	No	Open	7	496.94	135.564	29	2	0	0	2
V415-0058-A	V415	AB-V415-044	1	0	Yes	1	female	1230.47	Below_secondary	Outdoor	corrugated_iron	No	Closed	10	521.042	141.817	19	2	0	0	2
V415-0058-A	V415	AB-V415-043	1	0	Yes	2	male	1230.47	Below_secondary	Outdoor	corrugated_iron	No	Closed	10	521.042	141.817	19	2	0	0	2
V415-0058-A	V415	AB-V415-042	1	0	Yes	2	female	1230.47	Below_secondary	Outdoor	corrugated_iron	No	Closed	10	521.042	141.817	19	2	0	0	2
V415-0058-A	V415	AB-V415-041	1	0	Yes	2	female	1230.47	Below_secondary	Outdoor	corrugated_iron	No	Closed	10	521.042	141.817	19	2	0	0	2
V415-0058-A	V415	AB-V415-040	0	0	Yes	2	female	1230.47	Below_secondary	Outdoor	corrugated_iron	No	Closed	10	521.042	141.817	19	2	0	0	2
V415-0058-A	V415	AB-V415-039	0	0	Yes	3	female	1230.47	Below_secondary	Outdoor	corrugated_iron	No	Closed	10	521.042	141.817	19	2	0	0	2
V415-0058-A	V415	AB-V415-038	0	0	No	3	female	1230.47	Below_secondary	Outdoor	corrugated_iron	No	Closed	10	521.042	141.817	19	2	0	0	2
V415-0058-A	V415	AB-V415-037	0	0	No	3	female	1230.47	Below_secondary	Outdoor	corrugated_iron	No	Closed	10	521.042	141.817	19	2	0	0	2
V415-0058-A	V415	AB-V415-036	1	0	Yes	3	female	1230.47	Below_secondary	Outdoor	corrugated_iron	No	Closed	10	521.042	141.817	19	2	0	0	2
V415-0058-A	V415	AB-V415-035	0	0	Yes	3	male	1230.47	Below_secondary	Outdoor	corrugated_iron	No	Closed	10	521.042	141.817	19	2	0	0	2
V390-0033-A	V390	AB-V390-091	0	0	Yes	2	female	1216.31	Completed_secondary	Outdoor	corrugated_iron	No	Open	4	1159.61	223.167	18	2	0	0	2
V390-0033-A	V390	AB-V390-092	1	0	Yes	3	female	1216.31	Completed_secondary	Outdoor	corrugated_iron	No	Open	4	1159.61	223.167	18	2	0	0	2
V390-0033-A	V390	AB-V390-090	1	0	Yes	3	female	1216.31	Completed_secondary	Outdoor	corrugated_iron	No	Open	4	1159.61	223.167	18	2	0	0	2
V390-0033-A	V390	AB-V390-096	0	0	Yes	3	female	1216.31	Completed_secondary	Outdoor	corrugated_iron	No	Open	4	1159.61	223.167	18	2	0	0	2
V380-0004-A	V380	AB-V380-063	1	0	Yes	3	female	1193.08	Below_secondary	Outdoor	corrugated_iron	No	Open	1	250.415	56.8329	6	2	0	0	2
V510-0087-A	V510	AB-V510-077	1	0	Yes	2	male	1183.32	Completed_secondary	Indoor	corrugated_iron	No	Open	5	1007.31	55.946	15	2	0	0	2
V510-0087-A	V510	AB-V510-078	1	1	Yes	2	male	1183.32	Completed_secondary	Indoor	corrugated_iron	No	Open	5	1007.31	55.946	15	2	0	0	2
V510-0087-A	V510	AB-V510-116	1	1	Yes	2	male	1183.32	Completed_secondary	Indoor	corrugated_iron	No	Open	5	1007.31	55.946	15	2	0	0	2
V510-0087-A	V510	AB-V510-115	1	0	Yes	3	female	1183.32	Completed_secondary	Indoor	corrugated_iron	No	Open	5	1007.31	55.946	15	2	0	0	2
V510-0087-A	V510	AB-V510-074	1	0	Yes	3	female	1183.32	Completed_secondary	Indoor	corrugated_iron	No	Open	5	1007.31	55.946	15	2	0	0	2
V510-0087-B	V510	AB-V510-094	1	1	Yes	1	male	1169.01	Below_secondary	Indoor	corrugated_iron	No	Open	4	999.543	50.093	15	2	0	0	2
V510-0087-B	V510	AB-V510-092	0	0	Yes	2	female	1169.01	Below_secondary	Indoor	corrugated_iron	No	Open	4	999.543	50.093	15	2	0	0	2
V510-0087-B	V510	AB-V510-093	1	1	Yes	2	male	1169.01	Below_secondary	Indoor	corrugated_iron	No	Open	4	999.543	50.093	15	2	0	0	2
V510-0087-B	V510	AB-V510-091	0	0	Yes	2	female	1169.01	Below_secondary	Indoor	corrugated_iron	No	Open	4	999.543	50.093	15	2	0	0	2
V510-0082-A	V510	AB-V510-086	0	0	Yes	1	female	1170.33	Below_secondary	Indoor	corrugated_iron	No	Open	6	929.122	115.295	15	2	0	0	2
V510-0082-A	V510	AB-V510-087	1	1	Yes	2	female	1170.33	Below_secondary	Indoor	corrugated_iron	No	Open	6	929.122	115.295	15	2	0	0	2
V510-0082-A	V510	AB-V510-090	1	0	Yes	2	female	1170.33	Below_secondary	Indoor	corrugated_iron	No	Open	6	929.122	115.295	15	2	0	0	2
V510-0082-A	V510	AB-V510-088	1	1	Yes	2	female	1170.33	Below_secondary	Indoor	corrugated_iron	No	Open	6	929.122	115.295	15	2	0	0	2
V510-0082-A	V510	AB-V510-089	1	0	Yes	2	female	1170.33	Below_secondary	Indoor	corrugated_iron	No	Open	6	929.122	115.295	15	2	0	0	2
V510-0082-A	V510	AB-V510-085	0	0	Yes	3	female	1170.33	Below_secondary	Indoor	corrugated_iron	No	Open	6	929.122	115.295	15	2	0	0	2
V510-0086-A	V510	AB-V510-069	1	1	Yes	2	female	1172.55	Below_secondary	Indoor	corrugated_iron	No	Open	6	992.321	33.648	15	2	0	0	2
V510-0086-A	V510	AB-V510-117	1	1	Yes	2	male	1172.55	Below_secondary	Indoor	corrugated_iron	No	Open	6	992.321	33.648	15	2	0	0	2
V510-0086-A	V510	AB-V510-070	1	1	Yes	2	male	1172.55	Below_secondary	Indoor	corrugated_iron	No	Open	6	992.321	33.648	15	2	0	0	2
V510-0086-A	V510	AB-V510-075	0	0	Yes	3	female	1172.55	Below_secondary	Indoor	corrugated_iron	No	Open	6	992.321	33.648	15	2	0	0	2
V510-0086-A	V510	AB-V510-071	0	0	Yes	3	female	1172.55	Below_secondary	Indoor	corrugated_iron	No	Open	6	992.321	33.648	15	2	0	0	2
V510-0086-A	V510	AB-V510-076	1	0	Yes	3	male	1172.55	Below_secondary	Indoor	corrugated_iron	No	Open	6	992.321	33.648	15	2	0	0	2
V510-0083-A	V510	AB-V510-112	0	0	Yes	1	female	1184.21	Completed_secondary	Indoor	corrugated_iron	No	Closed	3	960.95	47.4275	15	2	0	0	2
V510-0083-A	V510	AB-V510-113	1	1	Yes	2	male	1184.21	Completed_secondary	Indoor	corrugated_iron	No	Closed	3	960.95	47.4275	15	2	0	0	2
V510-0083-A	V510	AB-V510-114	1	1	Yes	3	female	1184.21	Completed_secondary	Indoor	corrugated_iron	No	Closed	3	960.95	47.4275	15	2	0	0	2
V510-0085-A	V510	AB-V510-072	1	1	Yes	1	female	1161.75	Below_secondary	Indoor	non corrugated iron	No	Open	2	954.341	25.0465	15	2	0	0	2
V510-0085-A	V510	AB-V510-073	1	1	Yes	3	female	1161.75	Below_secondary	Indoor	non corrugated iron	No	Open	2	954.341	25.0465	15	2	0	0	2
V380-0071-A	V380	AB-V380-082	0	0	Yes	1	male	1193.67	Completed_secondary	Outdoor	corrugated_iron	No	Closed	15	66.3929	159.733	6	2	0	0	2
V380-0071-A	V380	AB-V380-083	0	0	Yes	2	male	1193.67	Completed_secondary	Outdoor	corrugated_iron	No	Closed	15	66.3929	159.733	6	2	0	0	2
V380-0071-A	V380	AB-V380-079	0	0	Yes	2	male	1193.67	Completed_secondary	Outdoor	corrugated_iron	No	Closed	15	66.3929	159.733	6	2	0	0	2
V380-0071-A	V380	AB-V380-078	0	0	Yes	3	male	1193.67	Completed_secondary	Outdoor	corrugated_iron	No	Closed	15	66.3929	159.733	6	2	0	0	2
V380-0071-A	V380	AB-V380-077	0	0	Yes	3	female	1193.67	Completed_secondary	Outdoor	corrugated_iron	No	Closed	15	66.3929	159.733	6	2	0	0	2
V380-0071-A	V380	AB-V380-076	0	0	Yes	3	female	1193.67	Completed_secondary	Outdoor	corrugated_iron	No	Closed	15	66.3929	159.733	6	2	0	0	2
V380-0071-A	V380	AB-V380-075	0	0	Yes	3	male	1193.67	Completed_secondary	Outdoor	corrugated_iron	No	Closed	15	66.3929	159.733	6	2	0	0	2
V380-0071-A	V380	AB-V380-080	0	0	Yes	3	female	1193.67	Completed_secondary	Outdoor	corrugated_iron	No	Closed	15	66.3929	159.733	6	2	0	0	2
V380-0071-A	V380	AB-V380-074	0	0	Yes	3	male	1193.67	Completed_secondary	Outdoor	corrugated_iron	No	Closed	15	66.3929	159.733	6	2	0	0	2
V380-0071-A	V380	AB-V380-081	0	0	Yes	3	female	1193.67	Completed_secondary	Outdoor	corrugated_iron	No	Closed	15	66.3929	159.733	6	2	0	0	2
V380-0071-A	V380	AB-V380-073	0	0	Yes	3	male	1193.67	Completed_secondary	Outdoor	corrugated_iron	No	Closed	15	66.3929	159.733	6	2	0	0	2
V380-0071-A	V380	AB-V380-072	0	0	Yes	3	male	1193.67	Completed_secondary	Outdoor	corrugated_iron	No	Closed	15	66.3929	159.733	6	2	0	0	2
V380-0071-A	V380	AB-V380-071	0	0	Yes	3	male	1193.67	Completed_secondary	Outdoor	corrugated_iron	No	Closed	15	66.3929	159.733	6	2	0	0	2
V380-0071-A	V380	AB-V380-070	0	0	Yes	3	female	1193.67	Completed_secondary	Outdoor	corrugated_iron	No	Closed	15	66.3929	159.733	6	2	0	0	2
V380-0071-A	V380	AB-V380-069	0	0	Yes	3	male	1193.67	Completed_secondary	Outdoor	corrugated_iron	No	Closed	15	66.3929	159.733	6	2	0	0	2
V510-0084-A	V510	AB-V510-108	1	1	Yes	1	female	1183.34	Completed_secondary	Indoor	corrugated_iron	No	Open	2	914.686	57.1761	15	2	0	0	2
V510-0084-A	V510	AB-V510-109	1	0	Yes	3	female	1183.34	Completed_secondary	Indoor	corrugated_iron	No	Open	2	914.686	57.1761	15	2	0	0	2
V510-0085-E	V510	AB-V510-110	1	0	Yes	1	male	1154.78	Below_secondary	Indoor	non corrugated iron	No	Open	2	932.826	35.2558	15	2	0	0	2
V510-0085-E	V510	AB-V510-111	1	0	Yes	3	female	1154.78	Below_secondary	Indoor	non corrugated iron	No	Open	2	932.826	35.2558	15	2	0	0	2
V380-0072-A	V380	AB-V380-108	1	0	Yes	1	male	1203.38	Below_secondary	Indoor	corrugated_iron	No	Open	7	43.5606	118.903	6	2	0	0	2
V380-0072-A	V380	AB-V380-103	0	0	Yes	3	female	1203.38	Below_secondary	Indoor	corrugated_iron	No	Open	7	43.5606	118.903	6	2	0	0	2
V380-0072-A	V380	AB-V380-106	1	1	Yes	3	male	1203.38	Below_secondary	Indoor	corrugated_iron	No	Open	7	43.5606	118.903	6	2	0	0	2
V380-0072-A	V380	AB-V380-109	0	0	Yes	3	female	1203.38	Below_secondary	Indoor	corrugated_iron	No	Open	7	43.5606	118.903	6	2	0	0	2
V380-0072-A	V380	AB-V380-107	1	0	Yes	3	female	1203.38	Below_secondary	Indoor	corrugated_iron	No	Open	7	43.5606	118.903	6	2	0	0	2
V380-0072-A	V380	AB-V380-105	0	0	Yes	3	male	1203.38	Below_secondary	Indoor	corrugated_iron	No	Open	7	43.5606	118.903	6	2	0	0	2
V380-0072-A	V380	AB-V380-104	0	0	Yes	3	female	1203.38	Below_secondary	Indoor	corrugated_iron	No	Open	7	43.5606	118.903	6	2	0	0	2
V480-0032-A	V480	AB-V480-137	1	0	Yes	1	male	1103.92	Below_secondary	Indoor	corrugated_iron	No	Closed	5	462.825	24.9452	34	2	4	0	6
V480-0032-A	V480	AB-V480-124	1	0	Yes	2	female	1103.92	Below_secondary	Indoor	corrugated_iron	No	Closed	5	462.825	24.9452	34	2	4	0	6
V480-0032-A	V480	AB-V480-123	1	0	No	2	female	1103.92	Below_secondary	Indoor	corrugated_iron	No	Closed	5	462.825	24.9452	34	2	4	0	6
V480-0032-A	V480	AB-V480-126	1	0	Yes	3	female	1103.92	Below_secondary	Indoor	corrugated_iron	No	Closed	5	462.825	24.9452	34	2	4	0	6
V480-0032-A	V480	AB-V480-125	1	0	Yes	3	male	1103.92	Below_secondary	Indoor	corrugated_iron	No	Closed	5	462.825	24.9452	34	2	4	0	6
V480-0057-F	V480	AB-V480-091	1	1	Yes	1	female	1096.02	Below_secondary	Indoor	corrugated_iron	No	Open	8	149.461	75.1344	34	2	4	0	6
V480-0057-F	V480	AB-V480-101	1	0	Yes	2	female	1096.02	Below_secondary	Indoor	corrugated_iron	No	Open	8	149.461	75.1344	34	2	4	0	6
V480-0057-F	V480	AB-V480-099	1	0	Yes	2	male	1096.02	Below_secondary	Indoor	corrugated_iron	No	Open	8	149.461	75.1344	34	2	4	0	6
V480-0057-F	V480	AB-V480-100	1	0	Yes	2	male	1096.02	Below_secondary	Indoor	corrugated_iron	No	Open	8	149.461	75.1344	34	2	4	0	6
V480-0057-F	V480	AB-V480-093	1	1	Yes	2	male	1096.02	Below_secondary	Indoor	corrugated_iron	No	Open	8	149.461	75.1344	34	2	4	0	6
V480-0057-F	V480	AB-V480-092	1	0	Yes	2	female	1096.02	Below_secondary	Indoor	corrugated_iron	No	Open	8	149.461	75.1344	34	2	4	0	6
V480-0057-F	V480	AB-V480-090	1	1	Yes	2	female	1096.02	Below_secondary	Indoor	corrugated_iron	No	Open	8	149.461	75.1344	34	2	4	0	6
V480-0057-F	V480	AB-V480-098	0	0	Yes	3	female	1096.02	Below_secondary	Indoor	corrugated_iron	No	Open	8	149.461	75.1344	34	2	4	0	6
V480-0062-B	V480	AB-V480-096	1	0	Yes	1	male	1097.68	Below_secondary	Indoor	corrugated_iron	No	Open	5	88.2613	24.9449	34	2	3	0	5
V480-0062-A	V480	AB-V480-015	1	1	No	1	male	1079.22	Below_secondary	Outdoor	corrugated_iron	No	Closed	9	88.2613	24.9449	34	2	3	0	5
V480-0062-A	V480	AB-V480-030	1	1	Yes	1	male	1079.22	Below_secondary	Outdoor	corrugated_iron	No	Closed	9	88.2613	24.9449	34	2	3	0	5
V480-0062-B	V480	AB-V480-094	1	0	Yes	2	female	1097.68	Below_secondary	Indoor	corrugated_iron	No	Open	5	88.2613	24.9449	34	2	3	0	5
V480-0062-A	V480	AB-V480-029	1	1	No	2	male	1079.22	Below_secondary	Outdoor	corrugated_iron	No	Closed	9	88.2613	24.9449	34	2	3	0	5
V480-0062-A	V480	AB-V480-031	1	1	Yes	2	female	1079.22	Below_secondary	Outdoor	corrugated_iron	No	Closed	9	88.2613	24.9449	34	2	3	0	5
V480-0062-B	V480	AB-V480-095	1	1	Yes	2	female	1097.68	Below_secondary	Indoor	corrugated_iron	No	Open	5	88.2613	24.9449	34	2	3	0	5
V480-0062-A	V480	AB-V480-014	1	1	No	2	female	1079.22	Below_secondary	Outdoor	corrugated_iron	No	Closed	9	88.2613	24.9449	34	2	3	0	5
V480-0062-A	V480	AB-V480-017	1	1	No	2	male	1079.22	Below_secondary	Outdoor	corrugated_iron	No	Closed	9	88.2613	24.9449	34	2	3	0	5
V480-0062-A	V480	AB-V480-013	1	1	No	3	male	1079.22	Below_secondary	Outdoor	corrugated_iron	No	Closed	9	88.2613	24.9449	34	2	3	0	5
V480-0062-B	V480	AB-V480-089	1	1	Yes	3	female	1097.68	Below_secondary	Indoor	corrugated_iron	No	Open	5	88.2613	24.9449	34	2	3	0	5
V480-0062-A	V480	AB-V480-028	0	0	No	3	female	1079.22	Below_secondary	Outdoor	corrugated_iron	No	Closed	9	88.2613	24.9449	34	2	3	0	5
V480-0062-A	V480	AB-V480-027	1	0	Yes	3	male	1079.22	Below_secondary	Outdoor	corrugated_iron	No	Closed	9	88.2613	24.9449	34	2	3	0	5
V480-0062-B	V480	AB-V480-097	1	0	Yes	3	female	1097.68	Below_secondary	Indoor	corrugated_iron	No	Open	5	88.2613	24.9449	34	2	3	0	5
V480-0063-A	V480	AB-V480-026	0	0	No	1	male	1095.51	Below_secondary	Outdoor	non corrugated iron	No	Open	8	86.5757	22.4305	34	2	3	0	5
V480-0063-A	V480	AB-V480-022	1	0	No	1	male	1095.51	Below_secondary	Outdoor	non corrugated iron	No	Open	8	86.5757	22.4305	34	2	3	0	5
V480-0063-A	V480	AB-V480-025	1	0	No	2	male	1095.51	Below_secondary	Outdoor	non corrugated iron	No	Open	8	86.5757	22.4305	34	2	3	0	5
V480-0063-A	V480	AB-V480-020	1	1	No	2	male	1095.51	Below_secondary	Outdoor	non corrugated iron	No	Open	8	86.5757	22.4305	34	2	3	0	5
V480-0063-A	V480	AB-V480-016	1	1	Yes	2	female	1095.51	Below_secondary	Outdoor	non corrugated iron	No	Open	8	86.5757	22.4305	34	2	3	0	5
V480-0063-A	V480	AB-V480-019	1	0	No	3	female	1095.51	Below_secondary	Outdoor	non corrugated iron	No	Open	8	86.5757	22.4305	34	2	3	0	5
V480-0063-A	V480	AB-V480-021	0	0	Yes	3	female	1095.51	Below_secondary	Outdoor	non corrugated iron	No	Open	8	86.5757	22.4305	34	2	3	0	5
V480-0063-A	V480	AB-V480-018	1	0	Yes	3	male	1095.51	Below_secondary	Outdoor	non corrugated iron	No	Open	8	86.5757	22.4305	34	2	3	0	5
V480-0059-A	V480	AB-V480-012	1	0	Yes	3	male	1096	Completed_secondary	Outdoor	corrugated_iron	No	Closed	4	94.3769	25.0448	34	2	3	0	5
V480-0059-A	V480	AB-V480-010	1	0	Yes	3	female	1096	Completed_secondary	Outdoor	corrugated_iron	No	Closed	4	94.3769	25.0448	34	2	3	0	5
V480-0059-A	V480	AB-V480-011	1	0	Yes	3	female	1096	Completed_secondary	Outdoor	corrugated_iron	No	Closed	4	94.3769	25.0448	34	2	3	0	5
V480-0059-A	V480	AB-V480-001	0	0	Yes	3	male	1096	Completed_secondary	Outdoor	corrugated_iron	No	Closed	4	94.3769	25.0448	34	2	3	0	5
V480-0063-B	V480	AB-V480-024	1	1	Yes	1	male	1089.71	Below_secondary	Outdoor	non corrugated iron	No	Open	5	94.4719	33.6457	34	2	3	0	5
V480-0063-B	V480	AB-V480-023	1	0	No	3	female	1089.71	Below_secondary	Outdoor	non corrugated iron	No	Open	5	94.4719	33.6457	34	2	3	0	5
V480-0063-B	V480	AB-V480-034	0	0	No	3	female	1089.71	Below_secondary	Outdoor	non corrugated iron	No	Open	5	94.4719	33.6457	34	2	3	0	5
V480-0063-B	V480	AB-V480-033	0	0	Yes	3	female	1089.71	Below_secondary	Outdoor	non corrugated iron	No	Open	5	94.4719	33.6457	34	2	3	0	5
V480-0063-B	V480	AB-V480-032	0	0	Yes	3	male	1089.71	Below_secondary	Outdoor	non corrugated iron	No	Open	5	94.4719	33.6457	34	2	3	0	5
V480-0054-A	V480	AB-V480-067	0	0	Yes	2	female	1108.72	Below_secondary	Indoor	corrugated_iron	No	Open	4	223.256	210.463	34	2	2	0	4
V480-0054-A	V480	AB-V480-065	1	0	Yes	3	male	1108.72	Below_secondary	Indoor	corrugated_iron	No	Open	4	223.256	210.463	34	2	2	0	4
V480-0054-A	V480	AB-V480-066	1	0	Yes	3	female	1108.72	Below_secondary	Indoor	corrugated_iron	No	Open	4	223.256	210.463	34	2	2	0	4
V480-0054-A	V480	AB-V480-064	1	0	No	3	male	1108.72	Below_secondary	Indoor	corrugated_iron	No	Open	4	223.256	210.463	34	2	2	0	4
V493-0001-B	V493	AB-V493-011	1	0	Yes	1	male	1083.37	Below_secondary	Indoor	corrugated_iron	No	Open	6	206.883	74.8324	14	2	1	0	3
V493-0001-B	V493	AB-V493-009	1	0	Yes	2	female	1083.37	Below_secondary	Indoor	corrugated_iron	No	Open	6	206.883	74.8324	14	2	1	0	3
V493-0001-B	V493	AB-V493-008	1	1	Yes	2	male	1083.37	Below_secondary	Indoor	corrugated_iron	No	Open	6	206.883	74.8324	14	2	1	0	3
V493-0001-B	V493	AB-V493-010	1	0	Yes	2	female	1083.37	Below_secondary	Indoor	corrugated_iron	No	Open	6	206.883	74.8324	14	2	1	0	3
V493-0001-B	V493	AB-V493-007	1	0	Yes	2	male	1083.37	Below_secondary	Indoor	corrugated_iron	No	Open	6	206.883	74.8324	14	2	1	0	3
V493-0001-B	V493	AB-V493-012	1	0	Yes	3	female	1083.37	Below_secondary	Indoor	corrugated_iron	No	Open	6	206.883	74.8324	14	2	1	0	3
V493-0024-B	V493	AB-V493-073	1	1	Yes	3	female	1083.43	Below_secondary	Indoor	corrugated_iron	No	Open	2	297.67	120.095	14	2	1	0	3
V493-0024-B	V493	AB-V493-074	1	0	Yes	3	female	1083.43	Below_secondary	Indoor	corrugated_iron	No	Open	2	297.67	120.095	14	2	1	0	3
V493-0013-A	V493	AB-V493-045	1	1	Yes	2	female	1098.99	Below_secondary	Outdoor	corrugated_iron	No	Closed	7	187.104	33.4211	14	2	1	0	3
V493-0013-A	V493	AB-V493-046	1	1	Yes	2	female	1098.99	Below_secondary	Outdoor	corrugated_iron	No	Closed	7	187.104	33.4211	14	2	1	0	3
V493-0013-A	V493	AB-V493-044	1	0	Yes	2	female	1098.99	Below_secondary	Outdoor	corrugated_iron	No	Closed	7	187.104	33.4211	14	2	1	0	3
V493-0013-A	V493	AB-V493-047	1	0	Yes	3	male	1098.99	Below_secondary	Outdoor	corrugated_iron	No	Closed	7	187.104	33.4211	14	2	1	0	3
V493-0013-A	V493	AB-V493-043	1	0	Yes	3	female	1098.99	Below_secondary	Outdoor	corrugated_iron	No	Closed	7	187.104	33.4211	14	2	1	0	3
V493-0013-A	V493	AB-V493-042	0	0	Yes	3	female	1098.99	Below_secondary	Outdoor	corrugated_iron	No	Closed	7	187.104	33.4211	14	2	1	0	3
V493-0013-A	V493	AB-V493-041	0	0	Yes	3	female	1098.99	Below_secondary	Outdoor	corrugated_iron	No	Closed	7	187.104	33.4211	14	2	1	0	3
V493-0025-D	V493	AB-V493-076	1	1	Yes	1	female	1114.03	Below_secondary	Indoor	non corrugated iron	No	Closed	4	322.686	145.257	14	2	1	0	3
V493-0025-D	V493	AB-V493-077	1	0	Yes	1	female	1114.03	Below_secondary	Indoor	non corrugated iron	No	Closed	4	322.686	145.257	14	2	1	0	3
V493-0025-D	V493	AB-V493-075	1	0	Yes	3	female	1114.03	Below_secondary	Indoor	non corrugated iron	No	Closed	4	322.686	145.257	14	2	1	0	3
V493-0025-D	V493	AB-V493-083	1	0	Yes	3	male	1114.03	Below_secondary	Indoor	non corrugated iron	No	Closed	4	322.686	145.257	14	2	1	0	3
V493-0001-A	V493	AB-V493-006	0	0	Yes	1	female	1106.46	Below_secondary	Indoor	corrugated_iron	No	Open	1	93.176	174.706	14	2	1	0	3
V493-0004-B	V493	AB-V493-001	1	1	Yes	3	female	1104.58	Below_secondary	Indoor	non corrugated iron	No	Open	1	86.8156	192.352	14	2	1	0	3
V493-0004-A	V493	AB-V493-004	0	0	Yes	1	female	1104.53	Below_secondary	Indoor	corrugated_iron	No	Open	4	72.2743	208.22	14	2	1	0	3
V493-0004-A	V493	AB-V493-005	0	0	Yes	3	female	1104.53	Below_secondary	Indoor	corrugated_iron	No	Open	4	72.2743	208.22	14	2	1	0	3
V493-0004-A	V493	AB-V493-002	0	0	Yes	3	female	1104.53	Below_secondary	Indoor	corrugated_iron	No	Open	4	72.2743	208.22	14	2	1	0	3
V493-0004-A	V493	AB-V493-003	0	0	Yes	3	female	1104.53	Below_secondary	Indoor	corrugated_iron	No	Open	4	72.2743	208.22	14	2	1	0	3
V493-0005-A	V493	AB-V493-040	1	0	Yes	2	male	1106.07	Below_secondary	Outdoor	corrugated_iron	No	Open	4	76.5674	167.509	14	2	1	0	3
V493-0005-A	V493	AB-V493-039	1	0	Yes	2	female	1106.07	Below_secondary	Outdoor	corrugated_iron	No	Open	4	76.5674	167.509	14	2	1	0	3
V493-0005-A	V493	AB-V493-038	1	0	Yes	3	female	1106.07	Below_secondary	Outdoor	corrugated_iron	No	Open	4	76.5674	167.509	14	2	1	0	3
V493-0005-A	V493	AB-V493-037	1	0	Yes	3	male	1106.07	Below_secondary	Outdoor	corrugated_iron	No	Open	4	76.5674	167.509	14	2	1	0	3
V493-0006-A	V493	AB-V493-036	0	0	Yes	3	female	1110.57	Below_secondary	Outdoor	corrugated_iron	No	Open	2	65.5383	176.528	14	2	1	0	3
V493-0006-A	V493	AB-V493-035	0	0	Yes	3	male	1110.57	Below_secondary	Outdoor	corrugated_iron	No	Open	2	65.5383	176.528	14	2	1	0	3
V493-0023-C	V493	AB-V493-125	1	1	Yes	2	female	1091.42	Below_secondary	Outdoor	non corrugated iron	No	Closed	3	264.646	180.143	14	2	1	0	3
V493-0023-C	V493	AB-V493-123	1	0	Yes	3	male	1091.42	Below_secondary	Outdoor	non corrugated iron	No	Closed	3	264.646	180.143	14	2	1	0	3
V493-0023-C	V493	AB-V493-072	0	0	Yes	3	female	1091.42	Below_secondary	Outdoor	non corrugated iron	No	Closed	3	264.646	180.143	14	2	1	0	3
V480-0042-A	V480	AB-V480-118	0	0	Yes	2	male	1168.34	Below_secondary	Indoor	non corrugated iron	No	Open	3	144.435	15.8084	34	2	0	0	2
V480-0042-A	V480	AB-V480-119	0	0	Yes	2	female	1168.34	Below_secondary	Indoor	non corrugated iron	No	Open	3	144.435	15.8084	34	2	0	0	2
V480-0042-A	V480	AB-V480-117	1	1	Yes	3	female	1168.34	Below_secondary	Indoor	non corrugated iron	No	Open	3	144.435	15.8084	34	2	0	0	2
V493-0603-A	V493	AB-V493-059	0	0	Yes	1	female	1097.86	Below_secondary	Outdoor	non corrugated iron	No	Open	5	80.5712	148.681	14	2	0	0	2
V493-0603-A	V493	AB-V493-058	1	0	Yes	2	female	1097.86	Below_secondary	Outdoor	non corrugated iron	No	Open	5	80.5712	148.681	14	2	0	0	2
V493-0603-A	V493	AB-V493-057	1	0	Yes	2	female	1097.86	Below_secondary	Outdoor	non corrugated iron	No	Open	5	80.5712	148.681	14	2	0	0	2
V493-0603-A	V493	AB-V493-056	1	0	Yes	3	female	1097.86	Below_secondary	Outdoor	non corrugated iron	No	Open	5	80.5712	148.681	14	2	0	0	2
V493-0603-A	V493	AB-V493-055	1	0	Yes	3	male	1097.86	Below_secondary	Outdoor	non corrugated iron	No	Open	5	80.5712	148.681	14	2	0	0	2
V493-0022-A	V493	AB-V493-148	1	0	No	1	male	1103.08	Below_secondary	Outdoor	non corrugated iron	No	Open	7	175.163	110.333	14	2	0	0	2
V493-0022-A	V493	AB-V493-147	1	1	No	2	male	1103.08	Below_secondary	Outdoor	non corrugated iron	No	Open	7	175.163	110.333	14	2	0	0	2
V493-0022-A	V493	AB-V493-146	1	1	Yes	2	female	1103.08	Below_secondary	Outdoor	non corrugated iron	No	Open	7	175.163	110.333	14	2	0	0	2
V493-0022-A	V493	AB-V493-144	1	1	Yes	2	male	1103.08	Below_secondary	Outdoor	non corrugated iron	No	Open	7	175.163	110.333	14	2	0	0	2
V493-0022-A	V493	AB-V493-145	1	1	No	2	male	1103.08	Below_secondary	Outdoor	non corrugated iron	No	Open	7	175.163	110.333	14	2	0	0	2
V493-0022-A	V493	AB-V493-143	1	0	Yes	3	female	1103.08	Below_secondary	Outdoor	non corrugated iron	No	Open	7	175.163	110.333	14	2	0	0	2
V493-0022-A	V493	AB-V493-142	1	1	Yes	3	female	1103.08	Below_secondary	Outdoor	non corrugated iron	No	Open	7	175.163	110.333	14	2	0	0	2
V480-0041-B	V480	AB-V480-113	1	1	No	1	male	1104.41	Below_secondary	Indoor	corrugated_iron	No	Open	7	115.061	33.6463	34	2	0	0	2
V480-0041-B	V480	AB-V480-112	1	1	No	2	female	1104.41	Below_secondary	Indoor	corrugated_iron	No	Open	7	115.061	33.6463	34	2	0	0	2
V480-0041-B	V480	AB-V480-111	0	0	No	2	male	1104.41	Below_secondary	Indoor	corrugated_iron	No	Open	7	115.061	33.6463	34	2	0	0	2
V480-0041-B	V480	AB-V480-116	1	1	No	2	female	1104.41	Below_secondary	Indoor	corrugated_iron	No	Open	7	115.061	33.6463	34	2	0	0	2
V480-0041-B	V480	AB-V480-115	1	1	No	3	female	1104.41	Below_secondary	Indoor	corrugated_iron	No	Open	7	115.061	33.6463	34	2	0	0	2
V480-0041-B	V480	AB-V480-114	1	0	No	3	female	1104.41	Below_secondary	Indoor	corrugated_iron	No	Open	7	115.061	33.6463	34	2	0	0	2
V480-0041-B	V480	AB-V480-110	1	0	No	3	female	1104.41	Below_secondary	Indoor	corrugated_iron	No	Open	7	115.061	33.6463	34	2	0	0	2
V373-0050-A	V373	AB-V373-084	0	0	Yes	2	male	1210.47	Completed_secondary	Outdoor	corrugated_iron	No	Closed	7	221.174	57.1872	20	2	0	0	2
V373-0050-A	V373	AB-V373-085	1	1	Yes	2	male	1210.47	Completed_secondary	Outdoor	corrugated_iron	No	Closed	7	221.174	57.1872	20	2	0	0	2
V373-0050-A	V373	AB-V373-082	0	0	Yes	2	male	1210.47	Completed_secondary	Outdoor	corrugated_iron	No	Closed	7	221.174	57.1872	20	2	0	0	2
V373-0050-A	V373	AB-V373-081	1	1	Yes	2	male	1210.47	Completed_secondary	Outdoor	corrugated_iron	No	Closed	7	221.174	57.1872	20	2	0	0	2
V373-0050-A	V373	AB-V373-083	0	0	Yes	2	female	1210.47	Completed_secondary	Outdoor	corrugated_iron	No	Closed	7	221.174	57.1872	20	2	0	0	2
V373-0050-A	V373	AB-V373-080	0	0	Yes	2	female	1210.47	Completed_secondary	Outdoor	corrugated_iron	No	Closed	7	221.174	57.1872	20	2	0	0	2
V373-0050-A	V373	AB-V373-079	1	0	Yes	3	male	1210.47	Completed_secondary	Outdoor	corrugated_iron	No	Closed	7	221.174	57.1872	20	2	0	0	2
V480-0082-A	V480	AB-V480-050	1	1	Yes	2	female	1121.18	Below_secondary	Outdoor	corrugated_iron	No	Open	2	320.641	22.2821	34	2	0	0	2
V480-0082-A	V480	AB-V480-054	1	0	Yes	3	female	1121.18	Below_secondary	Outdoor	corrugated_iron	No	Open	2	320.641	22.2821	34	2	0	0	2
V480-0080-A	V480	AB-V480-040	0	0	Yes	1	male	1115.44	Below_secondary	Outdoor	corrugated_iron	No	Open	4	297.439	70.5095	34	2	0	0	2
V480-0080-A	V480	AB-V480-038	1	1	Yes	2	male	1115.44	Below_secondary	Outdoor	corrugated_iron	No	Open	4	297.439	70.5095	34	2	0	0	2
V480-0080-A	V480	AB-V480-043	1	0	Yes	3	female	1115.44	Below_secondary	Outdoor	corrugated_iron	No	Open	4	297.439	70.5095	34	2	0	0	2
V480-0080-A	V480	AB-V480-058	0	0	Yes	3	male	1115.44	Below_secondary	Outdoor	corrugated_iron	No	Open	4	297.439	70.5095	34	2	0	0	2
V488-0018-A	V488	AB-V488-122	1	0	Yes	1	male	1139.73	Completed_secondary	Outdoor	corrugated_iron	No	Closed	6	1.78202	80.5046	3	2	0	0	2
V488-0018-A	V488	AB-V488-126	1	0	Yes	1	male	1139.73	Completed_secondary	Outdoor	corrugated_iron	No	Closed	6	1.78202	80.5046	3	2	0	0	2
V488-0018-A	V488	AB-V488-123	0	0	Yes	1	female	1139.73	Completed_secondary	Outdoor	corrugated_iron	No	Closed	6	1.78202	80.5046	3	2	0	0	2
V488-0018-A	V488	AB-V488-124	1	0	Yes	3	female	1139.73	Completed_secondary	Outdoor	corrugated_iron	No	Closed	6	1.78202	80.5046	3	2	0	0	2
V488-0018-A	V488	AB-V488-121	1	1	Yes	3	female	1139.73	Completed_secondary	Outdoor	corrugated_iron	No	Closed	6	1.78202	80.5046	3	2	0	0	2
V488-0018-A	V488	AB-V488-125	1	0	Yes	3	male	1139.73	Completed_secondary	Outdoor	corrugated_iron	No	Closed	6	1.78202	80.5046	3	2	0	0	2
V488-0016-A	V488	AB-V488-012	0	0	Yes	1	male	1139.3	Completed_secondary	Outdoor	corrugated_iron	No	Closed	4	210.159	81.1485	3	2	0	0	2
V488-0016-A	V488	AB-V488-010	1	0	Yes	3	female	1139.3	Completed_secondary	Outdoor	corrugated_iron	No	Closed	4	210.159	81.1485	3	2	0	0	2
V488-0016-A	V488	AB-V488-011	1	0	Yes	3	female	1139.3	Completed_secondary	Outdoor	corrugated_iron	No	Closed	4	210.159	81.1485	3	2	0	0	2
V488-0016-A	V488	AB-V488-009	0	0	Yes	3	female	1139.3	Completed_secondary	Outdoor	corrugated_iron	No	Closed	4	210.159	81.1485	3	2	0	0	2
V488-0008-C	V488	AB-V488-084	0	0	Yes	3	female	1130.43	Below_secondary	Outdoor	corrugated_iron	No	Closed	3	85.7362	131.173	3	2	0	0	2
V488-0008-C	V488	AB-V488-120	0	0	Yes	3	female	1130.43	Below_secondary	Outdoor	corrugated_iron	No	Closed	3	85.7362	131.173	3	2	0	0	2
V488-0008-C	V488	AB-V488-085	0	0	Yes	3	female	1130.43	Below_secondary	Outdoor	corrugated_iron	No	Closed	3	85.7362	131.173	3	2	0	0	2
V488-0019-A	V488	AB-V488-127	1	0	Yes	3	female	1145.21	Below_secondary	Outdoor	corrugated_iron	No	Closed	1	30.4765	136.293	3	2	0	0	2
V488-0039-A	V488	AB-V488-007	1	0	Yes	2	male	1148.81	Below_secondary	Indoor	non corrugated iron	No	Open	6	220.062	151.885	3	2	0	0	2
V488-0039-A	V488	AB-V488-003	1	0	Yes	3	male	1148.81	Below_secondary	Indoor	non corrugated iron	No	Open	6	220.062	151.885	3	2	0	0	2
V488-0039-A	V488	AB-V488-004	1	1	Yes	3	male	1148.81	Below_secondary	Indoor	non corrugated iron	No	Open	6	220.062	151.885	3	2	0	0	2
V488-0039-A	V488	AB-V488-006	0	0	Yes	3	female	1148.81	Below_secondary	Indoor	non corrugated iron	No	Open	6	220.062	151.885	3	2	0	0	2
V488-0039-A	V488	AB-V488-005	1	0	Yes	3	female	1148.81	Below_secondary	Indoor	non corrugated iron	No	Open	6	220.062	151.885	3	2	0	0	2
V488-0039-A	V488	AB-V488-008	1	0	Yes	3	male	1148.81	Below_secondary	Indoor	non corrugated iron	No	Open	6	220.062	151.885	3	2	0	0	2
V488-0040-A	V488	AB-V488-001	0	0	Yes	2	male	1154.77	Below_secondary	Outdoor	corrugated_iron	No	Closed	2	250.611	159.702	3	2	0	0	2
V488-0040-A	V488	AB-V488-002	0	0	Yes	3	female	1154.77	Below_secondary	Outdoor	corrugated_iron	No	Closed	2	250.611	159.702	3	2	0	0	2
V488-0004-A	V488	AB-V488-071	0	0	Yes	1	female	1174.9	Below_secondary	Outdoor	corrugated_iron	No	Open	4	298.895	167.114	3	2	0	0	2
V488-0004-A	V488	AB-V488-070	0	0	Yes	1	female	1174.9	Below_secondary	Outdoor	corrugated_iron	No	Open	4	298.895	167.114	3	2	0	0	2
V488-0004-A	V488	AB-V488-069	0	0	Yes	1	female	1174.9	Below_secondary	Outdoor	corrugated_iron	No	Open	4	298.895	167.114	3	2	0	0	2
V488-0004-A	V488	AB-V488-072	0	0	Yes	3	female	1174.9	Below_secondary	Outdoor	corrugated_iron	No	Open	4	298.895	167.114	3	2	0	0	2
V488-0036-A	V488	AB-V488-014	1	1	Yes	1	male	1158.25	Below_secondary	Indoor	corrugated_iron	No	Closed	8	57.4175	195.847	3	2	0	0	2
V488-0036-A	V488	AB-V488-017	0	0	Yes	2	male	1158.25	Below_secondary	Indoor	corrugated_iron	No	Closed	8	57.4175	195.847	3	2	0	0	2
V488-0036-A	V488	AB-V488-018	0	0	Yes	2	female	1158.25	Below_secondary	Indoor	corrugated_iron	No	Closed	8	57.4175	195.847	3	2	0	0	2
V488-0036-A	V488	AB-V488-019	1	0	Yes	2	male	1158.25	Below_secondary	Indoor	corrugated_iron	No	Closed	8	57.4175	195.847	3	2	0	0	2
V488-0036-A	V488	AB-V488-020	1	1	Yes	3	female	1158.25	Below_secondary	Indoor	corrugated_iron	No	Closed	8	57.4175	195.847	3	2	0	0	2
V488-0036-A	V488	AB-V488-013	1	0	Yes	3	female	1158.25	Below_secondary	Indoor	corrugated_iron	No	Closed	8	57.4175	195.847	3	2	0	0	2
V488-0036-A	V488	AB-V488-016	0	0	Yes	3	female	1158.25	Below_secondary	Indoor	corrugated_iron	No	Closed	8	57.4175	195.847	3	2	0	0	2
V488-0036-A	V488	AB-V488-015	0	0	Yes	3	female	1158.25	Below_secondary	Indoor	corrugated_iron	No	Closed	8	57.4175	195.847	3	2	0	0	2
V488-0006-A	V488	AB-V488-100	1	1	Yes	2	female	1172.62	Below_secondary	Outdoor	corrugated_iron	No	Open	5	238.873	197.818	3	2	0	0	2
V488-0006-A	V488	AB-V488-099	0	0	Yes	2	male	1172.62	Below_secondary	Outdoor	corrugated_iron	No	Open	5	238.873	197.818	3	2	0	0	2
V488-0006-A	V488	AB-V488-101	1	1	Yes	2	male	1172.62	Below_secondary	Outdoor	corrugated_iron	No	Open	5	238.873	197.818	3	2	0	0	2
V488-0006-A	V488	AB-V488-102	0	0	Yes	3	female	1172.62	Below_secondary	Outdoor	corrugated_iron	No	Open	5	238.873	197.818	3	2	0	0	2
V488-0006-A	V488	AB-V488-083	1	0	Yes	3	female	1172.62	Below_secondary	Outdoor	corrugated_iron	No	Open	5	238.873	197.818	3	2	0	0	2
V390-0096-D	V390	AB-V390-144	1	0	No	1	female	1227.69	Below_secondary	Outdoor	corrugated_iron	No	Closed	7	1244.28	40.2651	18	1	0	2	3
V390-0096-D	V390	AB-V390-139	1	0	Yes	3	female	1227.69	Below_secondary	Outdoor	corrugated_iron	No	Closed	7	1244.28	40.2651	18	1	0	2	3
V390-0096-D	V390	AB-V390-143	1	0	Yes	3	female	1227.69	Below_secondary	Outdoor	corrugated_iron	No	Closed	7	1244.28	40.2651	18	1	0	2	3
V390-0096-D	V390	AB-V390-142	0	0	Yes	3	male	1227.69	Below_secondary	Outdoor	corrugated_iron	No	Closed	7	1244.28	40.2651	18	1	0	2	3
V390-0096-D	V390	AB-V390-140	0	0	No	3	female	1227.69	Below_secondary	Outdoor	corrugated_iron	No	Closed	7	1244.28	40.2651	18	1	0	2	3
V390-0096-D	V390	AB-V390-141	0	0	Yes	3	male	1227.69	Below_secondary	Outdoor	corrugated_iron	No	Closed	7	1244.28	40.2651	18	1	0	2	3
V390-0096-D	V390	AB-V390-138	1	0	Yes	3	female	1227.69	Below_secondary	Outdoor	corrugated_iron	No	Closed	7	1244.28	40.2651	18	1	0	2	3
V390-0096-C	V390	AB-V390-153	0	0	Yes	3	female	1234.54	Completed_secondary	Outdoor	non corrugated iron	No	Open	2	1243.25	47.4407	18	1	0	2	3
V390-0096-C	V390	AB-V390-152	0	0	No	3	female	1234.54	Completed_secondary	Outdoor	non corrugated iron	No	Open	2	1243.25	47.4407	18	1	0	2	3
V014-0052-A	V014	AB-V014-016	1	1	Yes	2	female	1128.43	Below_secondary	Outdoor	corrugated_iron	No	Closed	7	608.7	158.62	22	1	0	2	3
V014-0052-A	V014	AB-V014-015	1	1	Yes	2	male	1128.43	Below_secondary	Outdoor	corrugated_iron	No	Closed	7	608.7	158.62	22	1	0	2	3
V014-0052-A	V014	AB-V014-014	1	0	Yes	2	female	1128.43	Below_secondary	Outdoor	corrugated_iron	No	Closed	7	608.7	158.62	22	1	0	2	3
V014-0052-A	V014	AB-V014-013	1	1	Yes	3	male	1128.43	Below_secondary	Outdoor	corrugated_iron	No	Closed	7	608.7	158.62	22	1	0	2	3
V014-0052-A	V014	AB-V014-012	1	1	Yes	3	male	1128.43	Below_secondary	Outdoor	corrugated_iron	No	Closed	7	608.7	158.62	22	1	0	2	3
V014-0052-A	V014	AB-V014-010	1	0	Yes	3	female	1128.43	Below_secondary	Outdoor	corrugated_iron	No	Closed	7	608.7	158.62	22	1	0	2	3
V014-0052-A	V014	AB-V014-011	1	0	Yes	3	female	1128.43	Below_secondary	Outdoor	corrugated_iron	No	Closed	7	608.7	158.62	22	1	0	2	3
V428-0003-B	V428	AB-V428-087	1	1	Yes	1	male	1116.4	Below_secondary	Outdoor	non corrugated iron	No	Open	2	684.166	165.754	29	1	9	1	11
V428-0003-B	V428	AB-V428-086	1	1	Yes	3	female	1116.4	Below_secondary	Outdoor	non corrugated iron	No	Open	2	684.166	165.754	29	1	9	1	11
V428-0002-A	V428	AB-V428-078	1	0	Yes	1	female	1081.01	Below_secondary	Outdoor	corrugated_iron	No	Closed	3	676.392	156.382	29	1	9	1	11
V428-0002-A	V428	AB-V428-079	1	1	Yes	2	female	1081.01	Below_secondary	Outdoor	corrugated_iron	No	Closed	3	676.392	156.382	29	1	9	1	11
V428-0002-A	V428	AB-V428-077	1	1	Yes	3	female	1081.01	Below_secondary	Outdoor	corrugated_iron	No	Closed	3	676.392	156.382	29	1	9	1	11
V428-0003-D	V428	AB-V428-092	1	1	Yes	2	female	1105.99	Below_secondary	Outdoor	corrugated_iron	No	Open	3	719.216	178.615	29	1	7	1	9
V428-0003-D	V428	AB-V428-091	1	1	Yes	3	female	1105.99	Below_secondary	Outdoor	corrugated_iron	No	Open	3	719.216	178.615	29	1	7	1	9
V428-0003-D	V428	AB-V428-093	1	0	Yes	3	male	1105.99	Below_secondary	Outdoor	corrugated_iron	No	Open	3	719.216	178.615	29	1	7	1	9
V428-0003-A	V428	AB-V428-084	1	1	Yes	1	female	1086.73	Below_secondary	Outdoor	corrugated_iron	No	Closed	5	691.941	173.038	29	1	7	1	9
V428-0003-E	V428	AB-V428-088	1	1	Yes	2	female	1120.93	Below_secondary	Outdoor	corrugated_iron	No	Open	4	691.941	173.038	29	1	7	1	9
V428-0003-A	V428	AB-V428-083	1	1	Yes	2	male	1086.73	Below_secondary	Outdoor	corrugated_iron	No	Closed	5	691.941	173.038	29	1	7	1	9
V428-0003-A	V428	AB-V428-082	1	1	Yes	2	male	1086.73	Below_secondary	Outdoor	corrugated_iron	No	Closed	5	691.941	173.038	29	1	7	1	9
V428-0003-E	V428	AB-V428-089	1	1	Yes	2	male	1120.93	Below_secondary	Outdoor	corrugated_iron	No	Open	4	691.941	173.038	29	1	7	1	9
V428-0003-E	V428	AB-V428-085	1	0	Yes	3	female	1120.93	Below_secondary	Outdoor	corrugated_iron	No	Open	4	691.941	173.038	29	1	7	1	9
V428-0003-E	V428	AB-V428-090	0	0	Yes	3	female	1120.93	Below_secondary	Outdoor	corrugated_iron	No	Open	4	691.941	173.038	29	1	7	1	9
V428-0003-A	V428	AB-V428-080	1	0	Yes	3	male	1086.73	Below_secondary	Outdoor	corrugated_iron	No	Closed	5	691.941	173.038	29	1	7	1	9
V428-0003-A	V428	AB-V428-081	1	1	Yes	3	female	1086.73	Below_secondary	Outdoor	corrugated_iron	No	Closed	5	691.941	173.038	29	1	7	1	9
V419-0073-A	V419	AB-V419-073	1	0	Yes	2	male	1127.98	Below_secondary	Outdoor	corrugated_iron	No	Open	7	383.644	60.3451	6	1	4	1	6
V419-0073-A	V419	AB-V419-075	1	1	Yes	2	female	1127.98	Below_secondary	Outdoor	corrugated_iron	No	Open	7	383.644	60.3451	6	1	4	1	6
V419-0073-A	V419	AB-V419-072	0	0	Yes	2	male	1127.98	Below_secondary	Outdoor	corrugated_iron	No	Open	7	383.644	60.3451	6	1	4	1	6
V419-0073-A	V419	AB-V419-076	1	1	Yes	2	female	1127.98	Below_secondary	Outdoor	corrugated_iron	No	Open	7	383.644	60.3451	6	1	4	1	6
V419-0073-A	V419	AB-V419-074	1	1	Yes	2	female	1127.98	Below_secondary	Outdoor	corrugated_iron	No	Open	7	383.644	60.3451	6	1	4	1	6
V419-0073-A	V419	AB-V419-077	1	0	Yes	2	female	1127.98	Below_secondary	Outdoor	corrugated_iron	No	Open	7	383.644	60.3451	6	1	4	1	6
V419-0073-A	V419	AB-V419-071	1	0	Yes	3	female	1127.98	Below_secondary	Outdoor	corrugated_iron	No	Open	7	383.644	60.3451	6	1	4	1	6
V419-0074-A	V419	AB-V419-078	0	0	Yes	3	female	1118.23	Below_secondary	Outdoor	corrugated_iron	No	Open	1	383.644	60.3451	6	1	4	1	6
V419-0077-A	V419	AB-V419-042	0	0	Yes	1	female	1141.03	Below_secondary	Outdoor	corrugated_iron	No	Open	7	385.216	55.9464	6	1	4	1	6
V419-0077-B	V419	AB-V419-059	1	0	Yes	1	male	1119.18	Below_secondary	Outdoor	non corrugated iron	No	Open	5	385.216	55.9464	6	1	4	1	6
V419-0074-D	V419	AB-V419-064	0	0	Yes	1	female	1119.61	Below_secondary	Outdoor	corrugated_iron	No	Open	6	385.216	55.9464	6	1	4	1	6
V419-0074-D	V419	AB-V419-061	0	0	Yes	1	female	1119.61	Below_secondary	Outdoor	corrugated_iron	No	Open	6	385.216	55.9464	6	1	4	1	6
V419-0077-A	V419	AB-V419-053	1	0	Yes	1	female	1141.03	Below_secondary	Outdoor	corrugated_iron	No	Open	7	385.216	55.9464	6	1	4	1	6
V419-0077-B	V419	AB-V419-057	1	0	Yes	1	male	1119.18	Below_secondary	Outdoor	non corrugated iron	No	Open	5	385.216	55.9464	6	1	4	1	6
V419-0075-A	V419	AB-V419-070	0	0	Yes	2	female	1126.37	Completed_secondary	Outdoor	corrugated_iron	No	Open	5	385.216	55.9464	6	1	4	1	6
V419-0075-A	V419	AB-V419-069	0	0	Yes	3	male	1126.37	Completed_secondary	Outdoor	corrugated_iron	No	Open	5	385.216	55.9464	6	1	4	1	6
V419-0077-A	V419	AB-V419-041	1	1	Yes	3	male	1141.03	Below_secondary	Outdoor	corrugated_iron	No	Open	7	385.216	55.9464	6	1	4	1	6
V419-0077-A	V419	AB-V419-052	1	1	Yes	3	female	1141.03	Below_secondary	Outdoor	corrugated_iron	No	Open	7	385.216	55.9464	6	1	4	1	6
V419-0077-A	V419	AB-V419-054	0	0	Yes	3	female	1141.03	Below_secondary	Outdoor	corrugated_iron	No	Open	7	385.216	55.9464	6	1	4	1	6
V419-0077-B	V419	AB-V419-058	0	0	Yes	3	female	1119.18	Below_secondary	Outdoor	non corrugated iron	No	Open	5	385.216	55.9464	6	1	4	1	6
V419-0074-D	V419	AB-V419-062	0	0	Yes	3	female	1119.61	Below_secondary	Outdoor	corrugated_iron	No	Open	6	385.216	55.9464	6	1	4	1	6
V419-0074-D	V419	AB-V419-063	0	0	Yes	3	female	1119.61	Below_secondary	Outdoor	corrugated_iron	No	Open	6	385.216	55.9464	6	1	4	1	6
V419-0075-A	V419	AB-V419-066	0	0	Yes	3	male	1126.37	Completed_secondary	Outdoor	corrugated_iron	No	Open	5	385.216	55.9464	6	1	4	1	6
V419-0075-A	V419	AB-V419-067	1	0	Yes	3	male	1126.37	Completed_secondary	Outdoor	corrugated_iron	No	Open	5	385.216	55.9464	6	1	4	1	6
V419-0077-B	V419	AB-V419-056	1	0	Yes	3	female	1119.18	Below_secondary	Outdoor	non corrugated iron	No	Open	5	385.216	55.9464	6	1	4	1	6
V419-0077-B	V419	AB-V419-055	1	0	Yes	3	female	1119.18	Below_secondary	Outdoor	non corrugated iron	No	Open	5	385.216	55.9464	6	1	4	1	6
V419-0077-A	V419	AB-V419-040	0	0	Yes	3	female	1141.03	Below_secondary	Outdoor	corrugated_iron	No	Open	7	385.216	55.9464	6	1	4	1	6
V419-0077-A	V419	AB-V419-039	0	0	Yes	3	male	1141.03	Below_secondary	Outdoor	corrugated_iron	No	Open	7	385.216	55.9464	6	1	4	1	6
V419-0074-D	V419	AB-V419-065	1	0	Yes	3	male	1119.61	Below_secondary	Outdoor	corrugated_iron	No	Open	6	385.216	55.9464	6	1	4	1	6
V419-0074-D	V419	AB-V419-060	1	0	Yes	3	female	1119.61	Below_secondary	Outdoor	corrugated_iron	No	Open	6	385.216	55.9464	6	1	4	1	6
V419-0075-A	V419	AB-V419-068	1	0	Yes	3	female	1126.37	Completed_secondary	Outdoor	corrugated_iron	No	Open	5	385.216	55.9464	6	1	4	1	6
V014-0056-A	V014	AB-V014-112	1	1	Yes	3	female	1126.93	Below_secondary	Outdoor	corrugated_iron	No	Open	1	621.895	35.4499	22	1	1	1	3
V401-0026-B	V401	AB-V401-093	1	0	Yes	3	male	1225	Completed_secondary	Outdoor	corrugated_iron	No	Open	4	1933.59	11.1448	13	1	1	1	3
V401-0026-B	V401	AB-V401-094	1	1	Yes	3	female	1225	Completed_secondary	Outdoor	corrugated_iron	No	Open	4	1933.59	11.1448	13	1	1	1	3
V401-0026-B	V401	AB-V401-092	1	0	Yes	3	female	1225	Completed_secondary	Outdoor	corrugated_iron	No	Open	4	1933.59	11.1448	13	1	1	1	3
V401-0026-B	V401	AB-V401-091	1	1	Yes	3	male	1225	Completed_secondary	Outdoor	corrugated_iron	No	Open	4	1933.59	11.1448	13	1	1	1	3
V401-0037-A	V401	AB-V401-120	0	0	Yes	1	female	1236.61	Completed_secondary	Outdoor	corrugated_iron	No	Closed	7	1693.36	70.5326	13	1	0	1	2
V401-0098-A	V401	AB-V401-131	1	1	Yes	1	male	1231.73	Below_secondary	Outdoor	corrugated_iron	No	Closed	8	1693.36	70.5326	13	1	0	1	2
V401-0603-A	V401	AB-V401-134	1	1	Yes	1	male	1246.5	Completed_secondary	Outdoor	corrugated_iron	No	Open	5	1693.36	70.5326	13	1	0	1	2
V401-0095-A	V401	AB-V401-146	1	1	Yes	1	female	1248.26	Completed_secondary	Outdoor	corrugated_iron	No	Open	6	1693.36	70.5326	13	1	0	1	2
V401-0037-A	V401	AB-V401-117	0	0	Yes	1	male	1236.61	Completed_secondary	Outdoor	corrugated_iron	No	Closed	7	1693.36	70.5326	13	1	0	1	2
V401-0037-A	V401	AB-V401-119	0	0	Yes	1	male	1236.61	Completed_secondary	Outdoor	corrugated_iron	No	Closed	7	1693.36	70.5326	13	1	0	1	2
V401-0095-A	V401	AB-V401-147	1	0	Yes	1	male	1248.26	Completed_secondary	Outdoor	corrugated_iron	No	Open	6	1693.36	70.5326	13	1	0	1	2
V401-0603-A	V401	AB-V401-133	1	1	Yes	2	male	1246.5	Completed_secondary	Outdoor	corrugated_iron	No	Open	5	1693.36	70.5326	13	1	0	1	2
V401-0096-B	V401	AB-V401-112	1	0	Yes	2	female	1246.77	Below_secondary	Outdoor	non corrugated iron	No	Open	4	1693.36	70.5326	13	1	0	1	2
V401-0037-A	V401	AB-V401-118	1	1	Yes	2	female	1236.61	Completed_secondary	Outdoor	corrugated_iron	No	Closed	7	1693.36	70.5326	13	1	0	1	2
V401-0098-A	V401	AB-V401-126	1	0	Yes	2	male	1231.73	Below_secondary	Outdoor	corrugated_iron	No	Closed	8	1693.36	70.5326	13	1	0	1	2
V401-0096-B	V401	AB-V401-113	0	0	Yes	2	female	1246.77	Below_secondary	Outdoor	non corrugated iron	No	Open	4	1693.36	70.5326	13	1	0	1	2
V401-0603-A	V401	AB-V401-136	0	0	Yes	2	female	1246.5	Completed_secondary	Outdoor	corrugated_iron	No	Open	5	1693.36	70.5326	13	1	0	1	2
V401-0037-A	V401	AB-V401-116	0	0	Yes	2	male	1236.61	Completed_secondary	Outdoor	corrugated_iron	No	Closed	7	1693.36	70.5326	13	1	0	1	2
V401-0098-A	V401	AB-V401-128	1	0	Yes	2	male	1231.73	Below_secondary	Outdoor	corrugated_iron	No	Closed	8	1693.36	70.5326	13	1	0	1	2
V401-0603-A	V401	AB-V401-135	1	0	Yes	2	female	1246.5	Completed_secondary	Outdoor	corrugated_iron	No	Open	5	1693.36	70.5326	13	1	0	1	2
V401-0037-A	V401	AB-V401-115	0	0	Yes	2	male	1236.61	Completed_secondary	Outdoor	corrugated_iron	No	Closed	7	1693.36	70.5326	13	1	0	1	2
V401-0098-A	V401	AB-V401-125	1	0	Yes	2	female	1231.73	Below_secondary	Outdoor	corrugated_iron	No	Closed	8	1693.36	70.5326	13	1	0	1	2
V401-0095-A	V401	AB-V401-145	1	0	Yes	3	female	1248.26	Completed_secondary	Outdoor	corrugated_iron	No	Open	6	1693.36	70.5326	13	1	0	1	2
V401-0098-A	V401	AB-V401-127	1	1	Yes	3	male	1231.73	Below_secondary	Outdoor	corrugated_iron	No	Closed	8	1693.36	70.5326	13	1	0	1	2
V401-0098-A	V401	AB-V401-129	1	1	Yes	3	female	1231.73	Below_secondary	Outdoor	corrugated_iron	No	Closed	8	1693.36	70.5326	13	1	0	1	2
V401-0096-B	V401	AB-V401-114	1	1	Yes	3	female	1246.77	Below_secondary	Outdoor	non corrugated iron	No	Open	4	1693.36	70.5326	13	1	0	1	2
V401-0098-A	V401	AB-V401-130	1	1	Yes	3	male	1231.73	Below_secondary	Outdoor	corrugated_iron	No	Closed	8	1693.36	70.5326	13	1	0	1	2
V401-0037-A	V401	AB-V401-123	0	0	Yes	3	female	1236.61	Completed_secondary	Outdoor	corrugated_iron	No	Closed	7	1693.36	70.5326	13	1	0	1	2
V401-0095-A	V401	AB-V401-144	0	0	Yes	3	female	1248.26	Completed_secondary	Outdoor	corrugated_iron	No	Open	6	1693.36	70.5326	13	1	0	1	2
V401-0603-A	V401	AB-V401-132	1	1	Yes	3	female	1246.5	Completed_secondary	Outdoor	corrugated_iron	No	Open	5	1693.36	70.5326	13	1	0	1	2
V401-0096-B	V401	AB-V401-111	1	0	Yes	3	male	1246.77	Below_secondary	Outdoor	non corrugated iron	No	Open	4	1693.36	70.5326	13	1	0	1	2
V401-0095-A	V401	AB-V401-143	1	1	Yes	3	male	1248.26	Completed_secondary	Outdoor	corrugated_iron	No	Open	6	1693.36	70.5326	13	1	0	1	2
V401-0098-A	V401	AB-V401-124	0	0	Yes	3	female	1231.73	Below_secondary	Outdoor	corrugated_iron	No	Closed	8	1693.36	70.5326	13	1	0	1	2
V401-0095-A	V401	AB-V401-148	1	1	Yes	3	female	1248.26	Completed_secondary	Outdoor	corrugated_iron	No	Open	6	1693.36	70.5326	13	1	0	1	2
V401-0034-A	V401	AB-V401-122	0	0	Yes	1	female	1250.84	Completed_secondary	Outdoor	corrugated_iron	No	Open	2	1689.44	74.8613	13	1	0	1	2
V401-0096-A	V401	AB-V401-152	1	0	Yes	1	male	1242.11	Completed_secondary	Outdoor	corrugated_iron	No	Open	6	1689.44	74.8613	13	1	0	1	2
V401-0094-A	V401	AB-V401-108	0	0	Yes	1	female	1242.69	Below_secondary	Outdoor	corrugated_iron	No	Open	7	1689.44	74.8613	13	1	0	1	2
V401-0096-A	V401	AB-V401-150	1	1	Yes	1	female	1242.11	Completed_secondary	Outdoor	corrugated_iron	No	Open	6	1689.44	74.8613	13	1	0	1	2
V401-0096-A	V401	AB-V401-151	1	1	Yes	2	female	1242.11	Completed_secondary	Outdoor	corrugated_iron	No	Open	6	1689.44	74.8613	13	1	0	1	2
V401-0094-A	V401	AB-V401-105	1	1	Yes	2	male	1242.69	Below_secondary	Outdoor	corrugated_iron	No	Open	7	1689.44	74.8613	13	1	0	1	2
V401-0094-A	V401	AB-V401-104	1	0	Yes	2	female	1242.69	Below_secondary	Outdoor	corrugated_iron	No	Open	7	1689.44	74.8613	13	1	0	1	2
V401-0096-A	V401	AB-V401-109	1	1	Yes	2	male	1242.11	Completed_secondary	Outdoor	corrugated_iron	No	Open	6	1689.44	74.8613	13	1	0	1	2
V401-0094-A	V401	AB-V401-103	1	0	Yes	2	male	1242.69	Below_secondary	Outdoor	corrugated_iron	No	Open	7	1689.44	74.8613	13	1	0	1	2
V401-0094-A	V401	AB-V401-106	1	1	Yes	2	male	1242.69	Below_secondary	Outdoor	corrugated_iron	No	Open	7	1689.44	74.8613	13	1	0	1	2
V401-0094-A	V401	AB-V401-107	1	1	Yes	2	female	1242.69	Below_secondary	Outdoor	corrugated_iron	No	Open	7	1689.44	74.8613	13	1	0	1	2
V401-0034-A	V401	AB-V401-121	0	0	Yes	3	female	1250.84	Completed_secondary	Outdoor	corrugated_iron	No	Open	2	1689.44	74.8613	13	1	0	1	2
V401-0096-A	V401	AB-V401-149	1	0	Yes	3	female	1242.11	Completed_secondary	Outdoor	corrugated_iron	No	Open	6	1689.44	74.8613	13	1	0	1	2
V401-0096-A	V401	AB-V401-110	0	0	Yes	3	male	1242.11	Completed_secondary	Outdoor	corrugated_iron	No	Open	6	1689.44	74.8613	13	1	0	1	2
V401-0094-A	V401	AB-V401-153	0	0	Yes	3	female	1242.69	Below_secondary	Outdoor	corrugated_iron	No	Open	7	1689.44	74.8613	13	1	0	1	2
V390-0009-A	V390	AB-V390-006	0	0	Yes	3	female	1208.9	Completed_secondary	Outdoor	corrugated_iron	No	Closed	3	1651.01	105.795	18	1	0	1	2
V390-0009-A	V390	AB-V390-007	0	0	Yes	3	male	1208.9	Completed_secondary	Outdoor	corrugated_iron	No	Closed	3	1651.01	105.795	18	1	0	1	2
V390-0009-A	V390	AB-V390-005	1	0	Yes	3	female	1208.9	Completed_secondary	Outdoor	corrugated_iron	No	Closed	3	1651.01	105.795	18	1	0	1	2
V428-0013-A	V428	AB-V428-124	0	0	Yes	2	female	1120.34	Completed_secondary	Outdoor	corrugated_iron	No	Closed	5	758.896	136.422	29	1	0	1	2
V428-0013-A	V428	AB-V428-125	1	0	Yes	3	female	1120.34	Completed_secondary	Outdoor	corrugated_iron	No	Closed	5	758.896	136.422	29	1	0	1	2
V428-0013-A	V428	AB-V428-121	0	0	Yes	3	male	1120.34	Completed_secondary	Outdoor	corrugated_iron	No	Closed	5	758.896	136.422	29	1	0	1	2
V428-0013-A	V428	AB-V428-123	0	0	Yes	3	female	1120.34	Completed_secondary	Outdoor	corrugated_iron	No	Closed	5	758.896	136.422	29	1	0	1	2
V428-0013-A	V428	AB-V428-122	0	0	Yes	3	male	1120.34	Completed_secondary	Outdoor	corrugated_iron	No	Closed	5	758.896	136.422	29	1	0	1	2
V014-0024-A	V014	AB-V014-069	1	1	Yes	1	male	1138.32	Below_secondary	Indoor	non corrugated iron	No	Open	11	347.573	174.651	22	1	0	1	2
V014-0024-A	V014	AB-V014-072	1	1	Yes	2	male	1138.32	Below_secondary	Indoor	non corrugated iron	No	Open	11	347.573	174.651	22	1	0	1	2
V014-0024-A	V014	AB-V014-082	1	1	Yes	2	female	1138.32	Below_secondary	Indoor	non corrugated iron	No	Open	11	347.573	174.651	22	1	0	1	2
V014-0024-A	V014	AB-V014-070	1	1	Yes	2	male	1138.32	Below_secondary	Indoor	non corrugated iron	No	Open	11	347.573	174.651	22	1	0	1	2
V014-0024-A	V014	AB-V014-084	0	0	Yes	2	female	1138.32	Below_secondary	Indoor	non corrugated iron	No	Open	11	347.573	174.651	22	1	0	1	2
V014-0024-A	V014	AB-V014-083	1	0	Yes	3	female	1138.32	Below_secondary	Indoor	non corrugated iron	No	Open	11	347.573	174.651	22	1	0	1	2
V014-0024-A	V014	AB-V014-080	0	0	Yes	3	female	1138.32	Below_secondary	Indoor	non corrugated iron	No	Open	11	347.573	174.651	22	1	0	1	2
V014-0024-A	V014	AB-V014-079	1	0	Yes	3	female	1138.32	Below_secondary	Indoor	non corrugated iron	No	Open	11	347.573	174.651	22	1	0	1	2
V014-0024-A	V014	AB-V014-077	1	1	Yes	3	male	1138.32	Below_secondary	Indoor	non corrugated iron	No	Open	11	347.573	174.651	22	1	0	1	2
V014-0024-A	V014	AB-V014-085	0	0	Yes	3	male	1138.32	Below_secondary	Indoor	non corrugated iron	No	Open	11	347.573	174.651	22	1	0	1	2
V014-0024-A	V014	AB-V014-081	1	1	Yes	3	male	1138.32	Below_secondary	Indoor	non corrugated iron	No	Open	11	347.573	174.651	22	1	0	1	2
V401-0027-A	V401	AB-V401-082	0	0	Yes	1	male	1243.74	Completed_secondary	Outdoor	corrugated_iron	No	Open	5	1470.03	35.4554	13	1	0	1	2
V401-0027-A	V401	AB-V401-081	1	1	Yes	2	male	1243.74	Completed_secondary	Outdoor	corrugated_iron	No	Open	5	1470.03	35.4554	13	1	0	1	2
V401-0027-A	V401	AB-V401-080	1	1	Yes	3	female	1243.74	Completed_secondary	Outdoor	corrugated_iron	No	Open	5	1470.03	35.4554	13	1	0	1	2
V401-0027-A	V401	AB-V401-078	0	0	Yes	3	male	1243.74	Completed_secondary	Outdoor	corrugated_iron	No	Open	5	1470.03	35.4554	13	1	0	1	2
V401-0027-A	V401	AB-V401-079	1	0	Yes	3	female	1243.74	Completed_secondary	Outdoor	corrugated_iron	No	Open	5	1470.03	35.4554	13	1	0	1	2
V428-0026-A	V428	AB-V428-128	1	0	Yes	1	male	1126.09	Below_secondary	Indoor	corrugated_iron	No	Open	4	644.706	226.659	29	1	0	1	2
V428-0026-A	V428	AB-V428-129	1	1	Yes	3	female	1126.09	Below_secondary	Indoor	corrugated_iron	No	Open	4	644.706	226.659	29	1	0	1	2
V428-0026-A	V428	AB-V428-126	1	0	Yes	3	male	1126.09	Below_secondary	Indoor	corrugated_iron	No	Open	4	644.706	226.659	29	1	0	1	2
V428-0026-A	V428	AB-V428-127	0	0	Yes	3	female	1126.09	Below_secondary	Indoor	corrugated_iron	No	Open	4	644.706	226.659	29	1	0	1	2
V380-0030-A	V380	AB-V380-002	0	0	Yes	1	female	1203.21	Below_secondary	Outdoor	corrugated_iron	No	Closed	3	441.935	70.5212	6	1	0	1	2
V380-0030-A	V380	AB-V380-003	0	0	Yes	2	male	1203.21	Below_secondary	Outdoor	corrugated_iron	No	Closed	3	441.935	70.5212	6	1	0	1	2
V380-0030-A	V380	AB-V380-001	0	0	Yes	3	female	1203.21	Below_secondary	Outdoor	corrugated_iron	No	Closed	3	441.935	70.5212	6	1	0	1	2
V380-0030-B	V380	AB-V380-004	1	0	Yes	3	female	1182.46	Completed_secondary	Outdoor	corrugated_iron	No	Open	1	456.699	84.9501	6	1	0	1	2
V380-0029-A	V380	AB-V380-035	1	0	Yes	3	female	1180.07	Below_secondary	Outdoor	corrugated_iron	No	Closed	2	499.187	134.185	6	1	0	1	2
V380-0029-A	V380	AB-V380-036	0	0	Yes	3	male	1180.07	Below_secondary	Outdoor	corrugated_iron	No	Closed	2	499.187	134.185	6	1	0	1	2
V380-0012-B	V380	AB-V380-018	1	0	Yes	2	male	1198.8	Below_secondary	Outdoor	corrugated_iron	No	Open	2	221.698	158.796	6	1	0	1	2
V380-0012-B	V380	AB-V380-017	0	0	Yes	3	male	1198.8	Below_secondary	Outdoor	corrugated_iron	No	Open	2	221.698	158.796	6	1	0	1	2
V380-0028-A	V380	AB-V380-039	0	0	Yes	1	male	1178.84	Below_secondary	Outdoor	corrugated_iron	No	Closed	3	520.431	168.643	6	1	0	1	2
V380-0028-A	V380	AB-V380-038	0	0	Yes	3	female	1178.84	Below_secondary	Outdoor	corrugated_iron	No	Closed	3	520.431	168.643	6	1	0	1	2
V380-0028-A	V380	AB-V380-037	0	0	Yes	3	female	1178.84	Below_secondary	Outdoor	corrugated_iron	No	Closed	3	520.431	168.643	6	1	0	1	2
V428-0607-C	V428	AB-V428-071	1	1	Yes	1	male	1083.77	Below_secondary	Outdoor	corrugated_iron	No	Closed	3	590.422	80.5073	29	1	9	0	10
V428-0607-C	V428	AB-V428-070	1	0	Yes	3	female	1083.77	Below_secondary	Outdoor	corrugated_iron	No	Closed	3	590.422	80.5073	29	1	9	0	10
V428-0607-C	V428	AB-V428-069	1	0	Yes	3	male	1083.77	Below_secondary	Outdoor	corrugated_iron	No	Closed	3	590.422	80.5073	29	1	9	0	10
V428-0607-A	V428	AB-V428-072	1	0	Yes	3	female	1110.45	Below_secondary	Outdoor	corrugated_iron	No	Closed	1	579.361	71.5261	29	1	9	0	10
V428-0606-A	V428	AB-V428-074	1	0	Yes	3	female	1093.18	Below_secondary	Outdoor	corrugated_iron	No	Closed	2	569.363	67.7826	29	1	9	0	10
V428-0606-A	V428	AB-V428-073	1	0	Yes	3	male	1093.18	Below_secondary	Outdoor	corrugated_iron	No	Closed	2	569.363	67.7826	29	1	9	0	10
V428-0605-A	V428	AB-V428-076	0	0	Yes	1	female	1109.08	Completed_secondary	Outdoor	corrugated_iron	No	Open	2	546.187	49.8925	29	1	9	0	10
V428-0605-A	V428	AB-V428-075	0	0	Yes	3	female	1109.08	Completed_secondary	Outdoor	corrugated_iron	No	Open	2	546.187	49.8925	29	1	9	0	10
V428-0001-A	V428	AB-V428-104	0	0	Yes	1	female	1089.95	Below_secondary	Outdoor	corrugated_iron	No	Closed	3	539.194	35.2557	29	1	9	0	10
V428-0001-A	V428	AB-V428-103	1	1	Yes	2	female	1089.95	Below_secondary	Outdoor	corrugated_iron	No	Closed	3	539.194	35.2557	29	1	9	0	10
V428-0001-A	V428	AB-V428-105	1	0	Yes	3	male	1089.95	Below_secondary	Outdoor	corrugated_iron	No	Closed	3	539.194	35.2557	29	1	9	0	10
V428-0008-A	V428	AB-V428-111	0	0	Yes	3	female	1093.07	Below_secondary	Indoor	corrugated_iron	No	Open	3	693.344	157.584	29	1	7	0	8
V428-0008-A	V428	AB-V428-110	0	0	Yes	3	male	1093.07	Below_secondary	Indoor	corrugated_iron	No	Open	3	693.344	157.584	29	1	7	0	8
V428-0008-A	V428	AB-V428-112	0	0	Yes	3	female	1093.07	Below_secondary	Indoor	corrugated_iron	No	Open	3	693.344	157.584	29	1	7	0	8
V428-0010-A	V428	AB-V428-107	1	0	Yes	2	male	1108.98	Below_secondary	Indoor	corrugated_iron	No	Open	4	623.576	89.1309	29	1	7	0	8
V428-0010-A	V428	AB-V428-106	1	1	Yes	2	male	1108.98	Below_secondary	Indoor	corrugated_iron	No	Open	4	623.576	89.1309	29	1	7	0	8
V428-0010-A	V428	AB-V428-108	1	1	Yes	3	female	1108.98	Below_secondary	Indoor	corrugated_iron	No	Open	4	623.576	89.1309	29	1	7	0	8
V428-0010-A	V428	AB-V428-109	0	0	Yes	3	male	1108.98	Below_secondary	Indoor	corrugated_iron	No	Open	4	623.576	89.1309	29	1	7	0	8
V428-0043-C	V428	AB-V428-043	0	0	Yes	3	female	1094.64	Below_secondary	Outdoor	corrugated_iron	No	Open	2	168.675	212.869	29	1	4	0	5
V428-0043-C	V428	AB-V428-042	0	0	Yes	3	female	1094.64	Below_secondary	Outdoor	corrugated_iron	No	Open	2	168.675	212.869	29	1	4	0	5
V428-0045-B	V428	AB-V428-051	1	0	Yes	1	male	1132.37	Below_secondary	Outdoor	non corrugated iron	No	Open	3	161.697	223.951	29	1	4	0	5
V428-0037-D	V428	AB-V428-056	1	1	Yes	1	male	1119.31	Below_secondary	Outdoor	corrugated_iron	No	Open	7	161.697	223.951	29	1	4	0	5
V428-0045-B	V428	AB-V428-050	1	0	Yes	2	male	1132.37	Below_secondary	Outdoor	non corrugated iron	No	Open	3	161.697	223.951	29	1	4	0	5
V428-0043-A	V428	AB-V428-048	0	0	Yes	2	female	1100.16	Below_secondary	Outdoor	corrugated_iron	No	Open	5	161.697	223.951	29	1	4	0	5
V428-0043-A	V428	AB-V428-047	0	0	Yes	2	female	1100.16	Below_secondary	Outdoor	corrugated_iron	No	Open	5	161.697	223.951	29	1	4	0	5
V428-0037-D	V428	AB-V428-060	0	0	Yes	2	female	1119.31	Below_secondary	Outdoor	corrugated_iron	No	Open	7	161.697	223.951	29	1	4	0	5
V428-0037-D	V428	AB-V428-059	0	0	Yes	2	male	1119.31	Below_secondary	Outdoor	corrugated_iron	No	Open	7	161.697	223.951	29	1	4	0	5
V428-0037-D	V428	AB-V428-057	1	1	Yes	2	female	1119.31	Below_secondary	Outdoor	corrugated_iron	No	Open	7	161.697	223.951	29	1	4	0	5
V428-0043-A	V428	AB-V428-046	1	1	Yes	2	male	1100.16	Below_secondary	Outdoor	corrugated_iron	No	Open	5	161.697	223.951	29	1	4	0	5
V428-0037-D	V428	AB-V428-058	0	0	Yes	3	female	1119.31	Below_secondary	Outdoor	corrugated_iron	No	Open	7	161.697	223.951	29	1	4	0	5
V428-0037-D	V428	AB-V428-053	1	0	Yes	3	female	1119.31	Below_secondary	Outdoor	corrugated_iron	No	Open	7	161.697	223.951	29	1	4	0	5
V428-0043-A	V428	AB-V428-045	0	0	Yes	3	female	1100.16	Below_secondary	Outdoor	corrugated_iron	No	Open	5	161.697	223.951	29	1	4	0	5
V428-0045-B	V428	AB-V428-049	0	0	Yes	3	female	1132.37	Below_secondary	Outdoor	non corrugated iron	No	Open	3	161.697	223.951	29	1	4	0	5
V428-0037-D	V428	AB-V428-052	1	0	Yes	3	female	1119.31	Below_secondary	Outdoor	corrugated_iron	No	Open	7	161.697	223.951	29	1	4	0	5
V428-0043-A	V428	AB-V428-044	0	0	Yes	3	female	1100.16	Below_secondary	Outdoor	corrugated_iron	No	Open	5	161.697	223.951	29	1	4	0	5
V428-0043-B	V428	AB-V428-041	0	0	Yes	1	female	1118.88	Completed_secondary	Outdoor	corrugated_iron	No	Open	3	160.043	211.981	29	1	4	0	5
V428-0043-B	V428	AB-V428-040	0	0	Yes	3	female	1118.88	Completed_secondary	Outdoor	corrugated_iron	No	Open	3	160.043	211.981	29	1	4	0	5
V428-0043-B	V428	AB-V428-039	0	0	Yes	3	female	1118.88	Completed_secondary	Outdoor	corrugated_iron	No	Open	3	160.043	211.981	29	1	4	0	5
V428-0037-C	V428	AB-V428-063	0	0	Yes	1	male	1091.65	Below_secondary	Outdoor	corrugated_iron	No	Open	6	153.064	223.107	29	1	4	0	5
V428-0037-C	V428	AB-V428-061	1	1	Yes	1	male	1091.65	Below_secondary	Outdoor	corrugated_iron	No	Open	6	153.064	223.107	29	1	4	0	5
V428-0037-C	V428	AB-V428-062	1	1	Yes	2	female	1091.65	Below_secondary	Outdoor	corrugated_iron	No	Open	6	153.064	223.107	29	1	4	0	5
V428-0037-C	V428	AB-V428-064	1	1	Yes	2	female	1091.65	Below_secondary	Outdoor	corrugated_iron	No	Open	6	153.064	223.107	29	1	4	0	5
V428-0037-C	V428	AB-V428-055	1	1	Yes	2	female	1091.65	Below_secondary	Outdoor	corrugated_iron	No	Open	6	153.064	223.107	29	1	4	0	5
V428-0037-C	V428	AB-V428-054	1	0	Yes	3	female	1091.65	Below_secondary	Outdoor	corrugated_iron	No	Open	6	153.064	223.107	29	1	4	0	5
V419-0130-A	V419	AB-V419-118	0	0	Yes	3	male	1150.64	Below_secondary	Outdoor	corrugated_iron	No	Open	3	244.437	184.647	6	1	2	0	3
V419-0130-A	V419	AB-V419-119	0	0	Yes	3	female	1150.64	Below_secondary	Outdoor	corrugated_iron	No	Open	3	244.437	184.647	6	1	2	0	3
V419-0130-A	V419	AB-V419-117	0	0	Yes	3	female	1150.64	Below_secondary	Outdoor	corrugated_iron	No	Open	3	244.437	184.647	6	1	2	0	3
V419-0080-A	V419	AB-V419-084	1	1	Yes	1	female	1126.56	Below_secondary	Outdoor	corrugated_iron	No	Open	6	235.181	194.788	6	1	2	0	3
V419-0080-A	V419	AB-V419-082	1	0	Yes	2	female	1126.56	Below_secondary	Outdoor	corrugated_iron	No	Open	6	235.181	194.788	6	1	2	0	3
V419-0080-A	V419	AB-V419-083	1	1	Yes	3	male	1126.56	Below_secondary	Outdoor	corrugated_iron	No	Open	6	235.181	194.788	6	1	2	0	3
V419-0080-A	V419	AB-V419-081	0	0	Yes	3	female	1126.56	Below_secondary	Outdoor	corrugated_iron	No	Open	6	235.181	194.788	6	1	2	0	3
V419-0080-A	V419	AB-V419-080	1	0	Yes	3	female	1126.56	Below_secondary	Outdoor	corrugated_iron	No	Open	6	235.181	194.788	6	1	2	0	3
V419-0136-A	V419	AB-V419-116	0	0	Yes	3	male	1116.31	Completed_secondary	Outdoor	corrugated_iron	No	Closed	4	235.181	194.788	6	1	2	0	3
V419-0136-A	V419	AB-V419-115	0	0	Yes	3	male	1116.31	Completed_secondary	Outdoor	corrugated_iron	No	Closed	4	235.181	194.788	6	1	2	0	3
V419-0136-A	V419	AB-V419-114	0	0	Yes	3	female	1116.31	Completed_secondary	Outdoor	corrugated_iron	No	Closed	4	235.181	194.788	6	1	2	0	3
V419-0136-A	V419	AB-V419-085	0	0	Yes	3	male	1116.31	Completed_secondary	Outdoor	corrugated_iron	No	Closed	4	235.181	194.788	6	1	2	0	3
V419-0080-A	V419	AB-V419-079	1	0	Yes	3	female	1126.56	Below_secondary	Outdoor	corrugated_iron	No	Open	6	235.181	194.788	6	1	2	0	3
V390-0037-A	V390	AB-V390-083	0	0	Yes	1	female	1228.94	Completed_secondary	Outdoor	corrugated_iron	No	Open	6	1067.34	151.93	18	1	2	0	3
V390-0037-A	V390	AB-V390-100	0	0	Yes	3	female	1228.94	Completed_secondary	Outdoor	corrugated_iron	No	Open	6	1067.34	151.93	18	1	2	0	3
V390-0037-A	V390	AB-V390-101	0	0	Yes	3	female	1228.94	Completed_secondary	Outdoor	corrugated_iron	No	Open	6	1067.34	151.93	18	1	2	0	3
V390-0037-A	V390	AB-V390-095	1	0	Yes	3	male	1228.94	Completed_secondary	Outdoor	corrugated_iron	No	Open	6	1067.34	151.93	18	1	2	0	3
V390-0037-A	V390	AB-V390-099	0	0	Yes	3	male	1228.94	Completed_secondary	Outdoor	corrugated_iron	No	Open	6	1067.34	151.93	18	1	2	0	3
V390-0037-A	V390	AB-V390-093	1	1	Yes	3	male	1228.94	Completed_secondary	Outdoor	corrugated_iron	No	Open	6	1067.34	151.93	18	1	2	0	3
V014-0019-C	V014	AB-V014-092	1	1	No	2	female	1121.81	Below_secondary	Outdoor	corrugated_iron	No	Open	10	484.384	245.152	22	1	1	0	2
V014-0019-C	V014	AB-V014-093	1	1	No	2	female	1121.81	Below_secondary	Outdoor	corrugated_iron	No	Open	10	484.384	245.152	22	1	1	0	2
V014-0019-C	V014	AB-V014-091	0	0	No	2	female	1121.81	Below_secondary	Outdoor	corrugated_iron	No	Open	10	484.384	245.152	22	1	1	0	2
V014-0019-C	V014	AB-V014-095	1	0	Yes	2	female	1121.81	Below_secondary	Outdoor	corrugated_iron	No	Open	10	484.384	245.152	22	1	1	0	2
V014-0019-C	V014	AB-V014-090	1	1	No	3	female	1121.81	Below_secondary	Outdoor	corrugated_iron	No	Open	10	484.384	245.152	22	1	1	0	2
V014-0019-C	V014	AB-V014-094	1	1	No	3	female	1121.81	Below_secondary	Outdoor	corrugated_iron	No	Open	10	484.384	245.152	22	1	1	0	2
V014-0019-C	V014	AB-V014-089	1	0	Yes	3	male	1121.81	Below_secondary	Outdoor	corrugated_iron	No	Open	10	484.384	245.152	22	1	1	0	2
V014-0019-C	V014	AB-V014-088	1	1	Yes	3	male	1121.81	Below_secondary	Outdoor	corrugated_iron	No	Open	10	484.384	245.152	22	1	1	0	2
V014-0019-C	V014	AB-V014-087	1	0	Yes	3	female	1121.81	Below_secondary	Outdoor	corrugated_iron	No	Open	10	484.384	245.152	22	1	1	0	2
V014-0019-C	V014	AB-V014-086	0	0	Yes	3	male	1121.81	Below_secondary	Outdoor	corrugated_iron	No	Open	10	484.384	245.152	22	1	1	0	2
V415-0117-B	V415	AB-V415-080	1	0	Yes	1	male	1208.79	Below_secondary	Outdoor	non corrugated iron	No	Closed	4	905.944	15.8133	19	1	1	0	2
V415-0117-A	V415	AB-V415-076	0	0	Yes	1	male	1203.82	Below_secondary	Outdoor	non corrugated iron	No	Open	5	905.944	15.8133	19	1	1	0	2
V415-0117-A	V415	AB-V415-075	1	1	Yes	2	female	1203.82	Below_secondary	Outdoor	non corrugated iron	No	Open	5	905.944	15.8133	19	1	1	0	2
V415-0117-B	V415	AB-V415-081	0	0	Yes	2	female	1208.79	Below_secondary	Outdoor	non corrugated iron	No	Closed	4	905.944	15.8133	19	1	1	0	2
V415-0117-B	V415	AB-V415-079	1	0	Yes	2	female	1208.79	Below_secondary	Outdoor	non corrugated iron	No	Closed	4	905.944	15.8133	19	1	1	0	2
V415-0117-A	V415	AB-V415-074	1	0	Yes	2	female	1203.82	Below_secondary	Outdoor	non corrugated iron	No	Open	5	905.944	15.8133	19	1	1	0	2
V415-0117-A	V415	AB-V415-077	0	0	Yes	2	male	1203.82	Below_secondary	Outdoor	non corrugated iron	No	Open	5	905.944	15.8133	19	1	1	0	2
V415-0117-B	V415	AB-V415-078	0	0	Yes	3	female	1208.79	Below_secondary	Outdoor	non corrugated iron	No	Closed	4	905.944	15.8133	19	1	1	0	2
V415-0117-A	V415	AB-V415-073	1	1	Yes	3	male	1203.82	Below_secondary	Outdoor	non corrugated iron	No	Open	5	905.944	15.8133	19	1	1	0	2
V428-0057-A	V428	AB-V428-011	0	0	Yes	1	male	1108.66	Below_secondary	Outdoor	corrugated_iron	No	Closed	7	19.9399	230.608	29	1	1	0	2
V428-0057-A	V428	AB-V428-007	0	0	Yes	1	female	1108.66	Below_secondary	Outdoor	corrugated_iron	No	Closed	7	19.9399	230.608	29	1	1	0	2
V428-0057-A	V428	AB-V428-010	1	1	Yes	3	female	1108.66	Below_secondary	Outdoor	corrugated_iron	No	Closed	7	19.9399	230.608	29	1	1	0	2
V428-0057-A	V428	AB-V428-009	0	0	Yes	3	female	1108.66	Below_secondary	Outdoor	corrugated_iron	No	Closed	7	19.9399	230.608	29	1	1	0	2
V428-0057-A	V428	AB-V428-006	1	0	Yes	3	female	1108.66	Below_secondary	Outdoor	corrugated_iron	No	Closed	7	19.9399	230.608	29	1	1	0	2
V428-0057-A	V428	AB-V428-005	0	0	No	3	male	1108.66	Below_secondary	Outdoor	corrugated_iron	No	Closed	7	19.9399	230.608	29	1	1	0	2
V428-0057-A	V428	AB-V428-008	0	0	No	3	female	1108.66	Below_secondary	Outdoor	corrugated_iron	No	Closed	7	19.9399	230.608	29	1	1	0	2
V428-0059-C	V428	AB-V428-038	0	0	Yes	1	male	1106.88	Below_secondary	Outdoor	corrugated_iron	No	Closed	3	43.8716	189.705	29	1	1	0	2
V428-0059-C	V428	AB-V428-037	0	0	No	3	female	1106.88	Below_secondary	Outdoor	corrugated_iron	No	Closed	3	43.8716	189.705	29	1	1	0	2
V428-0059-C	V428	AB-V428-036	0	0	Yes	3	male	1106.88	Below_secondary	Outdoor	corrugated_iron	No	Closed	3	43.8716	189.705	29	1	1	0	2
V415-0111-A	V415	AB-V415-053	1	0	Yes	3	male	1218.6	Completed_secondary	Outdoor	corrugated_iron	Yes	Closed	2	1055.22	40.2646	19	1	0	0	1
V415-0111-A	V415	AB-V415-052	1	0	Yes	3	male	1218.6	Completed_secondary	Outdoor	corrugated_iron	Yes	Closed	2	1055.22	40.2646	19	1	0	0	1
V390-0105-A	V390	AB-V390-046	0	0	No	1	male	1229.98	Below_secondary	Outdoor	corrugated_iron	No	Closed	7	1260.54	250.92	18	1	0	0	1
V390-0105-B	V390	AB-V390-050	1	0	Yes	1	female	1231.07	Completed_secondary	Outdoor	non corrugated iron	No	Open	5	1260.54	250.92	18	1	0	0	1
V390-0105-B	V390	AB-V390-049	1	0	Yes	2	female	1231.07	Completed_secondary	Outdoor	non corrugated iron	No	Open	5	1260.54	250.92	18	1	0	0	1
V390-0105-B	V390	AB-V390-051	0	0	Yes	2	female	1231.07	Completed_secondary	Outdoor	non corrugated iron	No	Open	5	1260.54	250.92	18	1	0	0	1
V390-0105-A	V390	AB-V390-045	1	0	No	2	female	1229.98	Below_secondary	Outdoor	corrugated_iron	No	Closed	7	1260.54	250.92	18	1	0	0	1
V390-0105-A	V390	AB-V390-044	1	0	Yes	2	male	1229.98	Below_secondary	Outdoor	corrugated_iron	No	Closed	7	1260.54	250.92	18	1	0	0	1
V390-0105-A	V390	AB-V390-043	0	0	Yes	3	female	1229.98	Below_secondary	Outdoor	corrugated_iron	No	Closed	7	1260.54	250.92	18	1	0	0	1
V390-0105-B	V390	AB-V390-047	1	0	No	3	female	1231.07	Completed_secondary	Outdoor	non corrugated iron	No	Open	5	1260.54	250.92	18	1	0	0	1
V390-0105-B	V390	AB-V390-048	1	1	No	3	male	1231.07	Completed_secondary	Outdoor	non corrugated iron	No	Open	5	1260.54	250.92	18	1	0	0	1
V390-0105-A	V390	AB-V390-042	1	0	No	3	female	1229.98	Below_secondary	Outdoor	corrugated_iron	No	Closed	7	1260.54	250.92	18	1	0	0	1
V390-0105-A	V390	AB-V390-040	1	0	Yes	3	female	1229.98	Below_secondary	Outdoor	corrugated_iron	No	Closed	7	1260.54	250.92	18	1	0	0	1
V390-0105-A	V390	AB-V390-041	0	0	Yes	3	female	1229.98	Below_secondary	Outdoor	corrugated_iron	No	Closed	7	1260.54	250.92	18	1	0	0	1
V380-0006-A	V380	AB-V380-030	1	0	No	3	female	1209.37	Below_secondary	Outdoor	corrugated_iron	No	Open	3	146.461	167.52	6	1	0	0	1
V380-0006-B	V380	AB-V380-033	1	0	No	3	male	1204.82	Completed_secondary	Outdoor	corrugated_iron	No	Open	3	146.461	167.52	6	1	0	0	1
V380-0006-A	V380	AB-V380-032	1	0	No	3	female	1209.37	Below_secondary	Outdoor	corrugated_iron	No	Open	3	146.461	167.52	6	1	0	0	1
V380-0006-B	V380	AB-V380-031	1	1	Yes	3	male	1204.82	Completed_secondary	Outdoor	corrugated_iron	No	Open	3	146.461	167.52	6	1	0	0	1
V380-0006-B	V380	AB-V380-034	1	1	Yes	3	male	1204.82	Completed_secondary	Outdoor	corrugated_iron	No	Open	3	146.461	167.52	6	1	0	0	1
V380-0006-A	V380	AB-V380-029	1	0	Yes	3	female	1209.37	Below_secondary	Outdoor	corrugated_iron	No	Open	3	146.461	167.52	6	1	0	0	1
V510-0133-A	V510	AB-V510-142	0	0	Yes	1	female	1172.62	Below_secondary	Outdoor	non corrugated iron	No	Open	10	539.738	44.5654	15	1	0	0	1
V510-0133-A	V510	AB-V510-100	0	0	Yes	1	female	1172.62	Below_secondary	Outdoor	non corrugated iron	No	Open	10	539.738	44.5654	15	1	0	0	1
V510-0133-A	V510	AB-V510-098	1	0	Yes	2	male	1172.62	Below_secondary	Outdoor	non corrugated iron	No	Open	10	539.738	44.5654	15	1	0	0	1
V510-0133-A	V510	AB-V510-097	0	0	Yes	2	male	1172.62	Below_secondary	Outdoor	non corrugated iron	No	Open	10	539.738	44.5654	15	1	0	0	1
V510-0133-A	V510	AB-V510-099	0	0	Yes	3	male	1172.62	Below_secondary	Outdoor	non corrugated iron	No	Open	10	539.738	44.5654	15	1	0	0	1
V510-0133-A	V510	AB-V510-102	1	0	Yes	3	male	1172.62	Below_secondary	Outdoor	non corrugated iron	No	Open	10	539.738	44.5654	15	1	0	0	1
V510-0133-A	V510	AB-V510-096	0	0	Yes	3	female	1172.62	Below_secondary	Outdoor	non corrugated iron	No	Open	10	539.738	44.5654	15	1	0	0	1
V510-0133-A	V510	AB-V510-095	0	0	Yes	3	male	1172.62	Below_secondary	Outdoor	non corrugated iron	No	Open	10	539.738	44.5654	15	1	0	0	1
V510-0133-A	V510	AB-V510-141	0	0	Yes	3	female	1172.62	Below_secondary	Outdoor	non corrugated iron	No	Open	10	539.738	44.5654	15	1	0	0	1
V510-0133-A	V510	AB-V510-101	0	0	Yes	3	female	1172.62	Below_secondary	Outdoor	non corrugated iron	No	Open	10	539.738	44.5654	15	1	0	0	1
V510-0130-A	V510	AB-V510-145	0	0	Yes	1	female	1186.83	Completed_secondary	Outdoor	non corrugated iron	No	Open	5	333.064	178.614	15	1	0	0	1
V510-0130-A	V510	AB-V510-146	0	0	Yes	1	female	1186.83	Completed_secondary	Outdoor	non corrugated iron	No	Open	5	333.064	178.614	15	1	0	0	1
V510-0130-A	V510	AB-V510-144	0	0	Yes	1	female	1186.83	Completed_secondary	Outdoor	non corrugated iron	No	Open	5	333.064	178.614	15	1	0	0	1
V510-0130-A	V510	AB-V510-143	1	0	Yes	3	female	1186.83	Completed_secondary	Outdoor	non corrugated iron	No	Open	5	333.064	178.614	15	1	0	0	1
V510-0130-A	V510	AB-V510-034	0	0	Yes	3	male	1186.83	Completed_secondary	Outdoor	non corrugated iron	No	Open	5	333.064	178.614	15	1	0	0	1
V510-0132-A	V510	AB-V510-153	0	0	No	1	male	1180	Below_secondary	Outdoor	corrugated_iron	No	Open	7	284.206	218.988	15	1	0	0	1
V510-0132-A	V510	AB-V510-152	0	0	Yes	1	male	1180	Below_secondary	Outdoor	corrugated_iron	No	Open	7	284.206	218.988	15	1	0	0	1
V510-0132-A	V510	AB-V510-151	0	0	Yes	1	male	1180	Below_secondary	Outdoor	corrugated_iron	No	Open	7	284.206	218.988	15	1	0	0	1
V510-0132-A	V510	AB-V510-150	0	0	Yes	2	male	1180	Below_secondary	Outdoor	corrugated_iron	No	Open	7	284.206	218.988	15	1	0	0	1
V510-0132-A	V510	AB-V510-149	0	0	No	2	female	1180	Below_secondary	Outdoor	corrugated_iron	No	Open	7	284.206	218.988	15	1	0	0	1
V510-0132-A	V510	AB-V510-147	0	0	Yes	3	male	1180	Below_secondary	Outdoor	corrugated_iron	No	Open	7	284.206	218.988	15	1	0	0	1
V510-0132-A	V510	AB-V510-148	0	0	Yes	3	female	1180	Below_secondary	Outdoor	corrugated_iron	No	Open	7	284.206	218.988	15	1	0	0	1
V480-0600-B	V480	AB-V480-107	1	1	Yes	2	male	1082.88	Below_secondary	Indoor	non corrugated iron	Yes	Open	4	395.521	47.4246	34	1	3	0	4
V480-0600-B	V480	AB-V480-133	1	0	Yes	3	female	1082.88	Below_secondary	Indoor	non corrugated iron	Yes	Open	4	395.521	47.4246	34	1	3	0	4
V480-0600-B	V480	AB-V480-130	0	0	Yes	3	male	1082.88	Below_secondary	Indoor	non corrugated iron	Yes	Open	4	395.521	47.4246	34	1	3	0	4
V480-0600-B	V480	AB-V480-108	1	0	Yes	3	female	1082.88	Below_secondary	Indoor	non corrugated iron	Yes	Open	4	395.521	47.4246	34	1	3	0	4
V480-0600-A	V480	AB-V480-105	0	0	No	2	female	1089.07	Below_secondary	Indoor	corrugated_iron	No	Open	4	373.014	57.1724	34	1	3	0	4
V480-0600-A	V480	AB-V480-132	0	0	Yes	2	female	1089.07	Below_secondary	Indoor	corrugated_iron	No	Open	4	373.014	57.1724	34	1	3	0	4
V480-0600-A	V480	AB-V480-106	1	0	Yes	2	female	1089.07	Below_secondary	Indoor	corrugated_iron	No	Open	4	373.014	57.1724	34	1	3	0	4
V480-0600-A	V480	AB-V480-134	0	0	Yes	3	female	1089.07	Below_secondary	Indoor	corrugated_iron	No	Open	4	373.014	57.1724	34	1	3	0	4
V480-0052-A	V480	AB-V480-109	0	0	Yes	1	female	1084.51	Below_secondary	Indoor	non corrugated iron	No	Open	8	300.838	87.2514	34	1	2	0	3
V480-0052-A	V480	AB-V480-135	0	0	Yes	2	female	1084.51	Below_secondary	Indoor	non corrugated iron	No	Open	8	300.838	87.2514	34	1	2	0	3
V480-0052-A	V480	AB-V480-129	1	0	Yes	2	female	1084.51	Below_secondary	Indoor	non corrugated iron	No	Open	8	300.838	87.2514	34	1	2	0	3
V480-0052-A	V480	AB-V480-136	1	1	Yes	2	female	1084.51	Below_secondary	Indoor	non corrugated iron	No	Open	8	300.838	87.2514	34	1	2	0	3
V480-0052-A	V480	AB-V480-103	0	0	Yes	2	female	1084.51	Below_secondary	Indoor	non corrugated iron	No	Open	8	300.838	87.2514	34	1	2	0	3
V480-0052-A	V480	AB-V480-104	0	0	Yes	3	female	1084.51	Below_secondary	Indoor	non corrugated iron	No	Open	8	300.838	87.2514	34	1	2	0	3
V480-0052-A	V480	AB-V480-131	0	0	Yes	3	female	1084.51	Below_secondary	Indoor	non corrugated iron	No	Open	8	300.838	87.2514	34	1	2	0	3
V480-0052-A	V480	AB-V480-068	1	0	Yes	3	female	1084.51	Below_secondary	Indoor	non corrugated iron	No	Open	8	300.838	87.2514	34	1	2	0	3
V493-0025-B	V493	AB-V493-080	0	0	Yes	1	male	1091.9	Below_secondary	Indoor	non corrugated iron	No	Closed	4	359.516	124.579	14	1	1	0	2
V493-0025-B	V493	AB-V493-078	1	0	Yes	2	female	1091.9	Below_secondary	Indoor	non corrugated iron	No	Closed	4	359.516	124.579	14	1	1	0	2
V493-0025-B	V493	AB-V493-079	1	0	Yes	3	female	1091.9	Below_secondary	Indoor	non corrugated iron	No	Closed	4	359.516	124.579	14	1	1	0	2
V493-0025-B	V493	AB-V493-081	1	0	Yes	3	female	1091.9	Below_secondary	Indoor	non corrugated iron	No	Closed	4	359.516	124.579	14	1	1	0	2
V493-0609-A	V493	AB-V493-124	1	0	Yes	3	female	1108.21	Below_secondary	Indoor	non corrugated iron	No	Open	1	378.655	229.894	14	1	0	0	1
V493-0007-C	V493	AB-V493-053	0	0	Yes	3	female	1130.48	Below_secondary	Outdoor	corrugated_iron	No	Open	2	14.1511	211.516	14	1	0	0	1
V493-0007-C	V493	AB-V493-052	0	0	Yes	3	female	1130.48	Below_secondary	Outdoor	corrugated_iron	No	Open	2	14.1511	211.516	14	1	0	0	1
V493-0600-A	V493	AB-V493-141	0	0	Yes	1	male	1103.23	Completed_secondary	Outdoor	non corrugated iron	No	Open	4	90.4438	35.2524	14	1	0	0	1
V493-0600-A	V493	AB-V493-140	0	0	Yes	1	female	1103.23	Completed_secondary	Outdoor	non corrugated iron	No	Open	4	90.4438	35.2524	14	1	0	0	1
V493-0600-A	V493	AB-V493-139	1	0	Yes	3	female	1103.23	Completed_secondary	Outdoor	non corrugated iron	No	Open	4	90.4438	35.2524	14	1	0	0	1
V493-0600-A	V493	AB-V493-138	0	0	Yes	3	female	1103.23	Completed_secondary	Outdoor	non corrugated iron	No	Open	4	90.4438	35.2524	14	1	0	0	1
V493-0020-B	V493	AB-V493-060	1	0	Yes	3	female	1101.36	Completed_secondary	Outdoor	non corrugated iron	No	Open	2	45.0701	55.836	14	1	0	0	1
V493-0020-B	V493	AB-V493-061	1	0	Yes	3	female	1101.36	Completed_secondary	Outdoor	non corrugated iron	No	Open	2	45.0701	55.836	14	1	0	0	1
V493-0041-A	V493	AB-V493-091	1	0	Yes	3	female	1103.62	Below_secondary	Outdoor	corrugated_iron	No	Open	6	48.3771	130.148	14	1	0	0	1
V493-0041-A	V493	AB-V493-090	1	0	Yes	3	male	1103.62	Below_secondary	Outdoor	corrugated_iron	No	Open	6	48.3771	130.148	14	1	0	0	1
V493-0041-A	V493	AB-V493-089	1	0	Yes	3	male	1103.62	Below_secondary	Outdoor	corrugated_iron	No	Open	6	48.3771	130.148	14	1	0	0	1
V493-0041-A	V493	AB-V493-088	1	0	Yes	3	male	1103.62	Below_secondary	Outdoor	corrugated_iron	No	Open	6	48.3771	130.148	14	1	0	0	1
V493-0041-A	V493	AB-V493-087	0	0	Yes	3	female	1103.62	Below_secondary	Outdoor	corrugated_iron	No	Open	6	48.3771	130.148	14	1	0	0	1
V493-0041-A	V493	AB-V493-086	1	0	Yes	3	male	1103.62	Below_secondary	Outdoor	corrugated_iron	No	Open	6	48.3771	130.148	14	1	0	0	1
V373-0041-A	V373	AB-V373-019	0	0	Yes	1	female	1223.67	Below_secondary	Indoor	corrugated_iron	No	Closed	8	27.2772	65.298	20	1	0	0	1
V373-0041-A	V373	AB-V373-015	0	0	Yes	2	female	1223.67	Below_secondary	Indoor	corrugated_iron	No	Closed	8	27.2772	65.298	20	1	0	0	1
V373-0041-A	V373	AB-V373-016	0	0	Yes	2	female	1223.67	Below_secondary	Indoor	corrugated_iron	No	Closed	8	27.2772	65.298	20	1	0	0	1
V373-0041-A	V373	AB-V373-014	0	0	Yes	2	male	1223.67	Below_secondary	Indoor	corrugated_iron	No	Closed	8	27.2772	65.298	20	1	0	0	1
V373-0041-A	V373	AB-V373-021	1	0	Yes	3	female	1223.67	Below_secondary	Indoor	corrugated_iron	No	Closed	8	27.2772	65.298	20	1	0	0	1
V373-0041-A	V373	AB-V373-017	1	1	Yes	3	male	1223.67	Below_secondary	Indoor	corrugated_iron	No	Closed	8	27.2772	65.298	20	1	0	0	1
V373-0041-A	V373	AB-V373-020	0	0	Yes	3	female	1223.67	Below_secondary	Indoor	corrugated_iron	No	Closed	8	27.2772	65.298	20	1	0	0	1
V373-0041-A	V373	AB-V373-018	1	0	Yes	3	female	1223.67	Below_secondary	Indoor	corrugated_iron	No	Closed	8	27.2772	65.298	20	1	0	0	1
V480-0005-A	V480	AB-V480-052	1	1	Yes	2	male	1114.31	Below_secondary	Outdoor	corrugated_iron	No	Open	4	600.098	201.78	34	1	0	0	1
V480-0005-A	V480	AB-V480-057	0	0	Yes	3	female	1114.31	Below_secondary	Outdoor	corrugated_iron	No	Open	4	600.098	201.78	34	1	0	0	1
V480-0005-A	V480	AB-V480-053	1	0	Yes	3	female	1114.31	Below_secondary	Outdoor	corrugated_iron	No	Open	4	600.098	201.78	34	1	0	0	1
V480-0005-A	V480	AB-V480-055	0	0	Yes	3	female	1114.31	Below_secondary	Outdoor	corrugated_iron	No	Open	4	600.098	201.78	34	1	0	0	1
V480-0087-A	V480	AB-V480-049	1	0	Yes	2	female	1125.7	Completed_secondary	Outdoor	corrugated_iron	No	Open	3	578.762	96.2645	34	1	0	0	1
V480-0087-A	V480	AB-V480-048	1	0	Yes	2	female	1125.7	Completed_secondary	Outdoor	corrugated_iron	No	Open	3	578.762	96.2645	34	1	0	0	1
V480-0087-A	V480	AB-V480-046	0	0	Yes	3	female	1125.7	Completed_secondary	Outdoor	corrugated_iron	No	Open	3	578.762	96.2645	34	1	0	0	1
V480-0088-A	V480	AB-V480-039	1	0	Yes	1	female	1104.96	Below_secondary	Outdoor	corrugated_iron	No	Open	6	664.363	45.9542	34	1	0	0	1
V480-0088-A	V480	AB-V480-056	0	0	Yes	1	male	1104.96	Below_secondary	Outdoor	corrugated_iron	No	Open	6	664.363	45.9542	34	1	0	0	1
V480-0088-A	V480	AB-V480-045	0	0	Yes	2	male	1104.96	Below_secondary	Outdoor	corrugated_iron	No	Open	6	664.363	45.9542	34	1	0	0	1
V480-0088-A	V480	AB-V480-041	1	1	Yes	2	female	1104.96	Below_secondary	Outdoor	corrugated_iron	No	Open	6	664.363	45.9542	34	1	0	0	1
V480-0088-A	V480	AB-V480-044	1	0	Yes	3	female	1104.96	Below_secondary	Outdoor	corrugated_iron	No	Open	6	664.363	45.9542	34	1	0	0	1
V480-0088-A	V480	AB-V480-047	1	0	Yes	3	female	1104.96	Below_secondary	Outdoor	corrugated_iron	No	Open	6	664.363	45.9542	34	1	0	0	1
V480-0089-A	V480	AB-V480-042	1	0	Yes	2	female	1110.95	Below_secondary	Outdoor	corrugated_iron	No	Open	5	684.865	55.8401	34	1	0	0	1
V480-0089-A	V480	AB-V480-037	1	0	Yes	3	male	1110.95	Below_secondary	Outdoor	corrugated_iron	No	Open	5	684.865	55.8401	34	1	0	0	1
V480-0089-A	V480	AB-V480-051	1	0	Yes	3	female	1110.95	Below_secondary	Outdoor	corrugated_iron	No	Open	5	684.865	55.8401	34	1	0	0	1
V480-0089-A	V480	AB-V480-035	1	0	Yes	3	female	1110.95	Below_secondary	Outdoor	corrugated_iron	No	Open	5	684.865	55.8401	34	1	0	0	1
V480-0089-A	V480	AB-V480-036	1	0	Yes	3	male	1110.95	Below_secondary	Outdoor	corrugated_iron	No	Open	5	684.865	55.8401	34	1	0	0	1
V480-0090-A	V480	AB-V480-061	0	0	Yes	3	female	1144.3	Below_secondary	Outdoor	corrugated_iron	No	Open	4	713.91	60.3429	34	1	0	0	1
V480-0090-A	V480	AB-V480-060	0	0	Yes	3	female	1144.3	Below_secondary	Outdoor	corrugated_iron	No	Open	4	713.91	60.3429	34	1	0	0	1
V480-0090-A	V480	AB-V480-062	0	0	Yes	3	female	1144.3	Below_secondary	Outdoor	corrugated_iron	No	Open	4	713.91	60.3429	34	1	0	0	1
V480-0090-A	V480	AB-V480-059	0	0	Yes	3	female	1144.3	Below_secondary	Outdoor	corrugated_iron	No	Open	4	713.91	60.3429	34	1	0	0	1
V488-0062-B	V488	AB-V488-147	1	1	Yes	3	female	1156.85	Below_secondary	Outdoor	corrugated_iron	No	Closed	2	37.2477	46.2245	3	1	0	0	1
V488-0062-B	V488	AB-V488-146	1	1	Yes	3	female	1156.85	Below_secondary	Outdoor	corrugated_iron	No	Closed	2	37.2477	46.2245	3	1	0	0	1
V488-0062-C	V488	AB-V488-145	0	0	Yes	3	female	1148.99	Completed_secondary	Outdoor	corrugated_iron	No	Open	2	23.5603	60.3418	3	1	0	0	1
V488-0062-C	V488	AB-V488-144	1	0	Yes	3	male	1148.99	Completed_secondary	Outdoor	corrugated_iron	No	Open	2	23.5603	60.3418	3	1	0	0	1
V488-0059-A	V488	AB-V488-150	0	0	Yes	2	male	1115.05	Below_secondary	Outdoor	corrugated_iron	No	Open	3	96.0768	87.2522	3	1	0	0	1
V488-0059-A	V488	AB-V488-149	1	0	Yes	2	male	1115.05	Below_secondary	Outdoor	corrugated_iron	No	Open	3	96.0768	87.2522	3	1	0	0	1
V488-0059-A	V488	AB-V488-148	1	0	Yes	3	female	1115.05	Below_secondary	Outdoor	corrugated_iron	No	Open	3	96.0768	87.2522	3	1	0	0	1
V488-0059-E	V488	AB-V488-151	1	0	No	3	female	1145	Below_secondary	Outdoor	non corrugated iron	No	Open	3	106.777	111.678	3	1	0	0	1
V488-0059-E	V488	AB-V488-152	0	0	Yes	3	male	1145	Below_secondary	Outdoor	non corrugated iron	No	Open	3	106.777	111.678	3	1	0	0	1
V488-0059-E	V488	AB-V488-153	1	0	No	3	female	1145	Below_secondary	Outdoor	non corrugated iron	No	Open	3	106.777	111.678	3	1	0	0	1
V488-0068-B	V488	AB-V488-142	0	0	Yes	1	female	1124.93	Below_secondary	Outdoor	corrugated_iron	No	Open	2	101.268	162.296	3	1	0	0	1
V488-0068-B	V488	AB-V488-141	0	0	Yes	3	female	1124.93	Below_secondary	Outdoor	corrugated_iron	No	Open	2	101.268	162.296	3	1	0	0	1
V488-0068-D	V488	AB-V488-139	0	0	Yes	2	male	1130.2	Below_secondary	Outdoor	corrugated_iron	No	Open	3	91.8072	168.612	3	1	0	0	1
V488-0068-D	V488	AB-V488-138	1	0	Yes	2	male	1130.2	Below_secondary	Outdoor	corrugated_iron	No	Open	3	91.8072	168.612	3	1	0	0	1
V488-0068-D	V488	AB-V488-137	0	0	Yes	3	female	1130.2	Below_secondary	Outdoor	corrugated_iron	No	Open	3	91.8072	168.612	3	1	0	0	1
V488-0068-A	V488	AB-V488-140	1	0	Yes	3	male	1129.81	Completed_secondary	Outdoor	corrugated_iron	No	Open	2	107.303	181.402	3	1	0	0	1
V488-0068-A	V488	AB-V488-143	0	0	Yes	3	female	1129.81	Completed_secondary	Outdoor	corrugated_iron	No	Open	2	107.303	181.402	3	1	0	0	1
V488-0604-A	V488	AB-V488-074	1	1	Yes	1	female	1139.34	Below_secondary	Outdoor	non corrugated iron	No	Open	3	328.917	200.537	3	1	0	0	1
V488-0604-A	V488	AB-V488-073	1	1	Yes	2	male	1139.34	Below_secondary	Outdoor	non corrugated iron	No	Open	3	328.917	200.537	3	1	0	0	1
V488-0604-A	V488	AB-V488-075	1	0	Yes	3	female	1139.34	Below_secondary	Outdoor	non corrugated iron	No	Open	3	328.917	200.537	3	1	0	0	1
V488-0038-A	V488	AB-V488-067	1	0	No	2	male	1151.08	Below_secondary	Outdoor	corrugated_iron	No	Open	8	112.371	202.042	3	1	0	0	1
V488-0038-A	V488	AB-V488-066	1	1	No	2	male	1151.08	Below_secondary	Outdoor	corrugated_iron	No	Open	8	112.371	202.042	3	1	0	0	1
V488-0038-A	V488	AB-V488-065	1	1	No	2	male	1151.08	Below_secondary	Outdoor	corrugated_iron	No	Open	8	112.371	202.042	3	1	0	0	1
V488-0038-A	V488	AB-V488-063	1	1	No	2	female	1151.08	Below_secondary	Outdoor	corrugated_iron	No	Open	8	112.371	202.042	3	1	0	0	1
V488-0038-A	V488	AB-V488-064	0	0	No	2	female	1151.08	Below_secondary	Outdoor	corrugated_iron	No	Open	8	112.371	202.042	3	1	0	0	1
V488-0038-A	V488	AB-V488-062	1	0	Yes	3	male	1151.08	Below_secondary	Outdoor	corrugated_iron	No	Open	8	112.371	202.042	3	1	0	0	1
V488-0038-A	V488	AB-V488-061	1	0	No	3	male	1151.08	Below_secondary	Outdoor	corrugated_iron	No	Open	8	112.371	202.042	3	1	0	0	1
V488-0038-B	V488	AB-V488-068	0	0	Yes	3	female	1141.71	Below_secondary	Outdoor	corrugated_iron	No	Open	1	112.371	202.042	3	1	0	0	1
V488-0038-A	V488	AB-V488-060	0	0	No	3	female	1151.08	Below_secondary	Outdoor	corrugated_iron	No	Open	8	112.371	202.042	3	1	0	0	1
V488-0010-A	V488	AB-V488-104	0	0	Yes	2	male	1153.78	Completed_secondary	Outdoor	corrugated_iron	No	Open	5	52.3074	211.221	3	1	0	0	1
V488-0010-A	V488	AB-V488-103	1	1	Yes	2	male	1153.78	Completed_secondary	Outdoor	corrugated_iron	No	Open	5	52.3074	211.221	3	1	0	0	1
V488-0010-A	V488	AB-V488-105	1	0	Yes	3	male	1153.78	Completed_secondary	Outdoor	corrugated_iron	No	Open	5	52.3074	211.221	3	1	0	0	1
V488-0010-A	V488	AB-V488-106	1	0	Yes	3	male	1153.78	Completed_secondary	Outdoor	corrugated_iron	No	Open	5	52.3074	211.221	3	1	0	0	1
V488-0010-A	V488	AB-V488-107	1	0	Yes	3	female	1153.78	Completed_secondary	Outdoor	corrugated_iron	No	Open	5	52.3074	211.221	3	1	0	0	1
V488-0005-A	V488	AB-V488-091	0	0	Yes	1	female	1151.32	Below_secondary	Outdoor	corrugated_iron	No	Open	8	284.627	223.358	3	1	0	0	1
V488-0005-A	V488	AB-V488-088	1	0	Yes	1	male	1151.32	Below_secondary	Outdoor	corrugated_iron	No	Open	8	284.627	223.358	3	1	0	0	1
V488-0005-A	V488	AB-V488-087	0	0	Yes	2	female	1151.32	Below_secondary	Outdoor	corrugated_iron	No	Open	8	284.627	223.358	3	1	0	0	1
V488-0005-A	V488	AB-V488-090	1	0	Yes	2	male	1151.32	Below_secondary	Outdoor	corrugated_iron	No	Open	8	284.627	223.358	3	1	0	0	1
V488-0005-A	V488	AB-V488-086	0	0	Yes	2	female	1151.32	Below_secondary	Outdoor	corrugated_iron	No	Open	8	284.627	223.358	3	1	0	0	1
V488-0005-A	V488	AB-V488-082	1	1	Yes	2	female	1151.32	Below_secondary	Outdoor	corrugated_iron	No	Open	8	284.627	223.358	3	1	0	0	1
V488-0005-A	V488	AB-V488-081	0	0	Yes	3	female	1151.32	Below_secondary	Outdoor	corrugated_iron	No	Open	8	284.627	223.358	3	1	0	0	1
V488-0005-A	V488	AB-V488-089	1	0	Yes	3	female	1151.32	Below_secondary	Outdoor	corrugated_iron	No	Open	8	284.627	223.358	3	1	0	0	1
V488-0041-A	V488	AB-V488-041	0	0	Yes	3	female	1164.37	Completed_secondary	Outdoor	corrugated_iron	No	Open	2	293.992	240.206	3	1	0	0	1
V488-0041-A	V488	AB-V488-040	0	0	Yes	3	female	1164.37	Completed_secondary	Outdoor	corrugated_iron	No	Open	2	293.992	240.206	3	1	0	0	1
V014-0028-B	V014	AB-V014-009	0	0	Yes	3	female	1123.05	Completed_secondary	Outdoor	corrugated_iron	No	Open	3	542.177	174.652	22	0	1	2	3
V014-0028-B	V014	AB-V014-008	0	0	Yes	3	female	1123.05	Completed_secondary	Outdoor	corrugated_iron	No	Open	3	542.177	174.652	22	0	1	2	3
V014-0028-B	V014	AB-V014-007	1	0	Yes	3	male	1123.05	Completed_secondary	Outdoor	corrugated_iron	No	Open	3	542.177	174.652	22	0	1	2	3
V014-0036-A	V014	AB-V014-145	1	0	Yes	2	female	1130.1	Below_secondary	Outdoor	corrugated_iron	No	Open	2	532.026	85.3428	22	0	0	2	2
V014-0036-A	V014	AB-V014-144	0	0	Yes	3	female	1130.1	Below_secondary	Outdoor	corrugated_iron	No	Open	2	532.026	85.3428	22	0	0	2	2
V024-0017-A	V016	AB-V024-053	1	1	Yes	2	female	1143.99	Below_secondary	Outdoor	corrugated_iron	No	Open	2	1034.48	35.2637	3	0	0	2	2
V024-0017-A	V016	AB-V024-052	1	0	Yes	3	female	1143.99	Below_secondary	Outdoor	corrugated_iron	No	Open	2	1034.48	35.2637	3	0	0	2	2
V024-0019-B	V016	AB-V024-030	0	0	Yes	1	male	1165.46	Below_secondary	Outdoor	corrugated_iron	No	Open	5	1024.94	56.8375	3	0	0	2	2
V024-0019-B	V016	AB-V024-029	1	1	Yes	2	male	1165.46	Below_secondary	Outdoor	corrugated_iron	No	Open	5	1024.94	56.8375	3	0	0	2	2
V024-0019-B	V016	AB-V024-028	1	1	Yes	2	female	1165.46	Below_secondary	Outdoor	corrugated_iron	No	Open	5	1024.94	56.8375	3	0	0	2	2
V024-0019-B	V016	AB-V024-027	1	1	Yes	2	male	1165.46	Below_secondary	Outdoor	corrugated_iron	No	Open	5	1024.94	56.8375	3	0	0	2	2
V024-0019-B	V016	AB-V024-026	1	1	Yes	3	male	1165.46	Below_secondary	Outdoor	corrugated_iron	No	Open	5	1024.94	56.8375	3	0	0	2	2
V024-0019-A	V016	AB-V024-032	0	0	Yes	2	male	1144.3	Below_secondary	Outdoor	corrugated_iron	No	Open	4	1021.59	89.151	3	0	0	2	2
V024-0019-A	V016	AB-V024-034	0	0	Yes	2	male	1144.3	Below_secondary	Outdoor	corrugated_iron	No	Open	4	1021.59	89.151	3	0	0	2	2
V024-0019-A	V016	AB-V024-033	1	1	Yes	2	female	1144.3	Below_secondary	Outdoor	corrugated_iron	No	Open	4	1021.59	89.151	3	0	0	2	2
V024-0019-A	V016	AB-V024-031	0	0	Yes	3	male	1144.3	Below_secondary	Outdoor	corrugated_iron	No	Open	4	1021.59	89.151	3	0	0	2	2
V024-0007-A	V016	AB-V024-055	0	0	Yes	3	male	1147.96	Below_secondary	Outdoor	corrugated_iron	No	Open	2	944.27	117.059	3	0	0	2	2
V024-0007-A	V016	AB-V024-054	0	0	Yes	3	female	1147.96	Below_secondary	Outdoor	corrugated_iron	No	Open	2	944.27	117.059	3	0	0	2	2
V024-0031-A	V016	AB-V024-084	1	0	Yes	3	male	1155.67	Below_secondary	Outdoor	corrugated_iron	No	Closed	11	854.47	195.896	3	0	0	2	2
V024-0031-A	V016	AB-V024-078	1	0	Yes	3	female	1155.67	Below_secondary	Outdoor	corrugated_iron	No	Closed	11	854.47	195.896	3	0	0	2	2
V024-0031-A	V016	AB-V024-081	0	0	Yes	3	male	1155.67	Below_secondary	Outdoor	corrugated_iron	No	Closed	11	854.47	195.896	3	0	0	2	2
V024-0031-A	V016	AB-V024-083	1	1	Yes	3	female	1155.67	Below_secondary	Outdoor	corrugated_iron	No	Closed	11	854.47	195.896	3	0	0	2	2
V024-0031-A	V016	AB-V024-079	1	0	Yes	3	male	1155.67	Below_secondary	Outdoor	corrugated_iron	No	Closed	11	854.47	195.896	3	0	0	2	2
V024-0031-A	V016	AB-V024-075	0	0	Yes	3	female	1155.67	Below_secondary	Outdoor	corrugated_iron	No	Closed	11	854.47	195.896	3	0	0	2	2
V024-0031-A	V016	AB-V024-076	0	0	Yes	3	male	1155.67	Below_secondary	Outdoor	corrugated_iron	No	Closed	11	854.47	195.896	3	0	0	2	2
V024-0031-A	V016	AB-V024-082	1	1	Yes	3	female	1155.67	Below_secondary	Outdoor	corrugated_iron	No	Closed	11	854.47	195.896	3	0	0	2	2
V024-0031-A	V016	AB-V024-085	1	1	Yes	3	female	1155.67	Below_secondary	Outdoor	corrugated_iron	No	Closed	11	854.47	195.896	3	0	0	2	2
V024-0031-A	V016	AB-V024-080	0	0	Yes	3	female	1155.67	Below_secondary	Outdoor	corrugated_iron	No	Closed	11	854.47	195.896	3	0	0	2	2
V024-0031-A	V016	AB-V024-092	0	0	Yes	3	female	1155.67	Below_secondary	Outdoor	corrugated_iron	No	Closed	11	854.47	195.896	3	0	0	2	2
V024-0032-B	V016	AB-V024-095	0	0	Yes	2	male	1151.32	Below_secondary	Outdoor	corrugated_iron	No	Closed	4	889.02	228.752	3	0	0	2	2
V024-0032-B	V016	AB-V024-093	0	0	Yes	2	male	1151.32	Below_secondary	Outdoor	corrugated_iron	No	Closed	4	889.02	228.752	3	0	0	2	2
V024-0032-B	V016	AB-V024-091	0	0	Yes	3	female	1151.32	Below_secondary	Outdoor	corrugated_iron	No	Closed	4	889.02	228.752	3	0	0	2	2
V024-0032-B	V016	AB-V024-094	1	0	Yes	3	female	1151.32	Below_secondary	Outdoor	corrugated_iron	No	Closed	4	889.02	228.752	3	0	0	2	2
V024-0033-A	V016	AB-V024-102	0	0	Yes	2	female	1176.34	Completed_secondary	Outdoor	corrugated_iron	Yes	Open	8	902.858	236.307	3	0	0	2	2
V024-0033-A	V016	AB-V024-069	1	0	Yes	2	female	1176.34	Completed_secondary	Outdoor	corrugated_iron	Yes	Open	8	902.858	236.307	3	0	0	2	2
V024-0033-A	V016	AB-V024-072	0	0	Yes	2	male	1176.34	Completed_secondary	Outdoor	corrugated_iron	Yes	Open	8	902.858	236.307	3	0	0	2	2
V024-0033-A	V016	AB-V024-071	0	0	Yes	3	female	1176.34	Completed_secondary	Outdoor	corrugated_iron	Yes	Open	8	902.858	236.307	3	0	0	2	2
V024-0033-A	V016	AB-V024-073	0	0	Yes	3	female	1176.34	Completed_secondary	Outdoor	corrugated_iron	Yes	Open	8	902.858	236.307	3	0	0	2	2
V024-0033-A	V016	AB-V024-070	0	0	Yes	3	female	1176.34	Completed_secondary	Outdoor	corrugated_iron	Yes	Open	8	902.858	236.307	3	0	0	2	2
V024-0033-A	V016	AB-V024-074	1	1	Yes	3	male	1176.34	Completed_secondary	Outdoor	corrugated_iron	Yes	Open	8	902.858	236.307	3	0	0	2	2
V024-0033-A	V016	AB-V024-101	0	0	Yes	3	female	1176.34	Completed_secondary	Outdoor	corrugated_iron	Yes	Open	8	902.858	236.307	3	0	0	2	2
V428-0603-A	V428	AB-V428-095	0	0	Yes	2	male	1096.79	Below_secondary	Outdoor	corrugated_iron	No	Open	2	737.696	157.584	29	0	5	1	6
V428-0603-A	V428	AB-V428-094	0	0	Yes	3	female	1096.79	Below_secondary	Outdoor	corrugated_iron	No	Open	2	737.696	157.584	29	0	5	1	6
V419-0059-A	V419	AB-V419-086	0	0	Yes	3	female	1142.84	Below_secondary	Outdoor	corrugated_iron	No	Open	3	522.643	100.274	6	0	4	1	5
V419-0059-A	V419	AB-V419-091	0	0	Yes	3	female	1142.84	Below_secondary	Outdoor	corrugated_iron	No	Open	3	522.643	100.274	6	0	4	1	5
V419-0059-A	V419	AB-V419-087	1	1	Yes	3	female	1142.84	Below_secondary	Outdoor	corrugated_iron	No	Open	3	522.643	100.274	6	0	4	1	5
V419-0058-A	V419	AB-V419-103	1	0	Yes	2	male	1142.45	Completed_secondary	Outdoor	corrugated_iron	No	Open	5	507.024	111.979	6	0	4	1	5
V419-0058-A	V419	AB-V419-104	0	0	Yes	2	female	1142.45	Completed_secondary	Outdoor	corrugated_iron	No	Open	5	507.024	111.979	6	0	4	1	5
V419-0058-A	V419	AB-V419-089	1	1	Yes	3	male	1142.45	Completed_secondary	Outdoor	corrugated_iron	No	Open	5	507.024	111.979	6	0	4	1	5
V419-0058-A	V419	AB-V419-088	1	0	Yes	3	male	1142.45	Completed_secondary	Outdoor	corrugated_iron	No	Open	5	507.024	111.979	6	0	4	1	5
V419-0058-A	V419	AB-V419-090	1	0	Yes	3	female	1142.45	Completed_secondary	Outdoor	corrugated_iron	No	Open	5	507.024	111.979	6	0	4	1	5
V419-0062-A	V419	AB-V419-097	1	0	Yes	1	female	1136.09	Below_secondary	Outdoor	non corrugated iron	No	Open	2	472.182	189.407	6	0	4	1	5
V419-0062-A	V419	AB-V419-107	1	0	Yes	3	female	1136.09	Below_secondary	Outdoor	non corrugated iron	No	Open	2	472.182	189.407	6	0	4	1	5
V419-0062-B	V419	AB-V419-113	1	1	Yes	3	female	1149.2	Completed_secondary	Outdoor	non corrugated iron	No	Open	2	478.31	189.739	6	0	4	1	5
V419-0062-B	V419	AB-V419-108	1	0	Yes	3	male	1149.2	Completed_secondary	Outdoor	non corrugated iron	No	Open	2	478.31	189.739	6	0	4	1	5
V419-0061-A	V419	AB-V419-096	0	0	Yes	1	male	1157.29	Below_secondary	Outdoor	corrugated_iron	No	Open	4	450.672	201.799	6	0	4	1	5
V419-0061-A	V419	AB-V419-095	1	0	Yes	2	female	1157.29	Below_secondary	Outdoor	corrugated_iron	No	Open	4	450.672	201.799	6	0	4	1	5
V419-0061-A	V419	AB-V419-099	1	1	Yes	2	female	1157.29	Below_secondary	Outdoor	corrugated_iron	No	Open	4	450.672	201.799	6	0	4	1	5
V419-0061-A	V419	AB-V419-094	0	0	Yes	3	male	1157.29	Below_secondary	Outdoor	corrugated_iron	No	Open	4	450.672	201.799	6	0	4	1	5
V419-0063-A	V419	AB-V419-100	1	1	Yes	1	male	1133.8	Completed_secondary	Outdoor	corrugated_iron	No	Closed	3	450.544	223.114	6	0	4	1	5
V419-0063-A	V419	AB-V419-106	1	0	Yes	3	female	1133.8	Completed_secondary	Outdoor	corrugated_iron	No	Closed	3	450.544	223.114	6	0	4	1	5
V419-0063-A	V419	AB-V419-105	0	0	Yes	3	male	1133.8	Completed_secondary	Outdoor	corrugated_iron	No	Closed	3	450.544	223.114	6	0	4	1	5
V419-0064-A	V419	AB-V419-098	0	0	Yes	2	female	1134.02	Below_secondary	Outdoor	corrugated_iron	No	Open	5	465.927	212.875	6	0	3	1	4
V419-0064-A	V419	AB-V419-102	1	1	Yes	2	male	1134.02	Below_secondary	Outdoor	corrugated_iron	No	Open	5	465.927	212.875	6	0	3	1	4
V419-0064-A	V419	AB-V419-101	1	1	Yes	2	female	1134.02	Below_secondary	Outdoor	corrugated_iron	No	Open	5	465.927	212.875	6	0	3	1	4
V419-0064-A	V419	AB-V419-093	1	0	Yes	3	female	1134.02	Below_secondary	Outdoor	corrugated_iron	No	Open	5	465.927	212.875	6	0	3	1	4
V419-0064-A	V419	AB-V419-092	0	0	Yes	3	male	1134.02	Below_secondary	Outdoor	corrugated_iron	No	Open	5	465.927	212.875	6	0	3	1	4
V456-0009-A	V456	AB-V456-098	1	0	No	3	female	1149.71	Completed_secondary	Indoor	corrugated_iron	No	Open	2	26.4343	121.077	5	0	3	1	4
V456-0009-A	V456	AB-V456-097	1	0	Yes	3	female	1149.71	Completed_secondary	Indoor	corrugated_iron	No	Open	2	26.4343	121.077	5	0	3	1	4
V456-0015-B	V456	AB-V456-102	0	0	Yes	3	female	1139.11	Completed_secondary	Outdoor	corrugated_iron	No	Open	2	0.416791	124.738	5	0	3	1	4
V456-0015-B	V456	AB-V456-103	1	0	Yes	3	female	1139.11	Completed_secondary	Outdoor	corrugated_iron	No	Open	2	0.416791	124.738	5	0	3	1	4
V456-0005-A	V456	AB-V456-036	1	0	Yes	1	female	1124.64	Below_secondary	Outdoor	corrugated_iron	No	Open	6	57.2397	127.359	5	0	3	1	4
V456-0006-B	V456	AB-V456-045	0	0	Yes	1	female	1107.12	Below_secondary	Outdoor	corrugated_iron	No	Open	7	868.854	127.359	5	0	3	1	4
V456-0008-A	V456	AB-V456-044	1	0	Yes	1	female	1122.6	Below_secondary	Outdoor	corrugated_iron	No	Open	5	57.2397	127.359	5	0	3	1	4
V456-0006-B	V456	AB-V456-048	1	0	Yes	1	female	1107.12	Below_secondary	Outdoor	corrugated_iron	No	Open	7	868.854	127.359	5	0	3	1	4
V456-0006-B	V456	AB-V456-051	1	0	Yes	2	male	1107.12	Below_secondary	Outdoor	corrugated_iron	No	Open	7	868.854	127.359	5	0	3	1	4
V456-0008-A	V456	AB-V456-042	1	0	Yes	2	male	1122.6	Below_secondary	Outdoor	corrugated_iron	No	Open	5	57.2397	127.359	5	0	3	1	4
V456-0006-B	V456	AB-V456-046	1	1	Yes	3	male	1107.12	Below_secondary	Outdoor	corrugated_iron	No	Open	7	868.854	127.359	5	0	3	1	4
V456-0006-B	V456	AB-V456-047	0	0	Yes	3	male	1107.12	Below_secondary	Outdoor	corrugated_iron	No	Open	7	868.854	127.359	5	0	3	1	4
V456-0008-A	V456	AB-V456-043	1	1	Yes	3	male	1122.6	Below_secondary	Outdoor	corrugated_iron	No	Open	5	57.2397	127.359	5	0	3	1	4
V456-0006-B	V456	AB-V456-049	1	0	Yes	3	male	1107.12	Below_secondary	Outdoor	corrugated_iron	No	Open	7	868.854	127.359	5	0	3	1	4
V456-0005-A	V456	AB-V456-039	0	0	Yes	3	male	1124.64	Below_secondary	Outdoor	corrugated_iron	No	Open	6	57.2397	127.359	5	0	3	1	4
V456-0005-A	V456	AB-V456-034	0	0	Yes	3	female	1124.64	Below_secondary	Outdoor	corrugated_iron	No	Open	6	57.2397	127.359	5	0	3	1	4
V456-0005-A	V456	AB-V456-035	0	0	Yes	3	female	1124.64	Below_secondary	Outdoor	corrugated_iron	No	Open	6	57.2397	127.359	5	0	3	1	4
V456-0008-A	V456	AB-V456-040	1	1	Yes	3	female	1122.6	Below_secondary	Outdoor	corrugated_iron	No	Open	5	57.2397	127.359	5	0	3	1	4
V456-0006-B	V456	AB-V456-050	0	0	Yes	3	female	1107.12	Below_secondary	Outdoor	corrugated_iron	No	Open	7	868.854	127.359	5	0	3	1	4
V456-0008-A	V456	AB-V456-041	1	1	Yes	3	male	1122.6	Below_secondary	Outdoor	corrugated_iron	No	Open	5	57.2397	127.359	5	0	3	1	4
V456-0005-A	V456	AB-V456-038	0	0	Yes	3	female	1124.64	Below_secondary	Outdoor	corrugated_iron	No	Open	6	57.2397	127.359	5	0	3	1	4
V456-0005-A	V456	AB-V456-037	1	0	Yes	3	female	1124.64	Below_secondary	Outdoor	corrugated_iron	No	Open	6	57.2397	127.359	5	0	3	1	4
V456-0003-A	V456	AB-V456-032	0	0	Yes	1	male	1128.71	Below_secondary	Outdoor	corrugated_iron	No	Closed	7	66.6112	134.564	5	0	3	1	4
V456-0003-A	V456	AB-V456-030	1	0	Yes	1	male	1128.71	Below_secondary	Outdoor	corrugated_iron	No	Closed	7	66.6112	134.564	5	0	3	1	4
V456-0003-A	V456	AB-V456-033	0	0	Yes	2	female	1128.71	Below_secondary	Outdoor	corrugated_iron	No	Closed	7	66.6112	134.564	5	0	3	1	4
V456-0003-A	V456	AB-V456-029	1	1	Yes	3	female	1128.71	Below_secondary	Outdoor	corrugated_iron	No	Closed	7	66.6112	134.564	5	0	3	1	4
V456-0003-A	V456	AB-V456-028	0	0	Yes	3	female	1128.71	Below_secondary	Outdoor	corrugated_iron	No	Closed	7	66.6112	134.564	5	0	3	1	4
V456-0003-A	V456	AB-V456-031	1	0	Yes	3	female	1128.71	Below_secondary	Outdoor	corrugated_iron	No	Closed	7	66.6112	134.564	5	0	3	1	4
V456-0003-A	V456	AB-V456-027	0	0	Yes	3	female	1128.71	Below_secondary	Outdoor	corrugated_iron	No	Closed	7	66.6112	134.564	5	0	3	1	4
V456-0015-F	V456	AB-V456-104	1	0	Yes	3	female	1120	Completed_secondary	Outdoor	corrugated_iron	No	Open	1	19.269	116.39	5	0	3	1	4
V419-0040-A	V419	AB-V419-045	0	0	Yes	3	female	1132.82	Completed_secondary	Outdoor	non corrugated iron	No	Closed	2	647.778	70.8898	6	0	2	1	3
V419-0040-A	V419	AB-V419-046	0	0	Yes	3	male	1132.82	Completed_secondary	Outdoor	non corrugated iron	No	Closed	2	647.778	70.8898	6	0	2	1	3
V419-0039-A	V419	AB-V419-043	0	0	Yes	1	male	1141.96	Completed_secondary	Outdoor	corrugated_iron	No	Open	2	626.14	96.2685	6	0	2	1	3
V419-0039-A	V419	AB-V419-044	1	0	Yes	3	female	1141.96	Completed_secondary	Outdoor	corrugated_iron	No	Open	2	626.14	96.2685	6	0	2	1	3
V419-0046-A	V419	AB-V419-049	0	0	Yes	1	female	1110.04	Below_secondary	Indoor	corrugated_iron	No	Closed	3	707.666	200.862	6	0	2	1	3
V419-0046-A	V419	AB-V419-048	0	0	Yes	3	female	1110.04	Below_secondary	Indoor	corrugated_iron	No	Closed	3	707.666	200.862	6	0	2	1	3
V419-0046-A	V419	AB-V419-047	1	0	Yes	3	female	1110.04	Below_secondary	Indoor	corrugated_iron	No	Closed	3	707.666	200.862	6	0	2	1	3
V456-0022-A	V456	AB-V456-108	0	0	Yes	2	female	1135.84	Below_secondary	Outdoor	corrugated_iron	No	Open	4	54.3317	121.077	5	0	2	1	3
V456-0022-A	V456	AB-V456-107	1	0	Yes	2	female	1135.84	Below_secondary	Outdoor	corrugated_iron	No	Open	4	54.3317	121.077	5	0	2	1	3
V456-0022-A	V456	AB-V456-106	0	0	Yes	2	female	1135.84	Below_secondary	Outdoor	corrugated_iron	No	Open	4	54.3317	121.077	5	0	2	1	3
V456-0022-A	V456	AB-V456-105	0	0	Yes	3	female	1135.84	Below_secondary	Outdoor	corrugated_iron	No	Open	4	54.3317	121.077	5	0	2	1	3
V456-0015-A	V456	AB-V456-101	1	1	Yes	2	female	1131.37	Below_secondary	Outdoor	non corrugated iron	No	Open	3	2.53429	141.03	5	0	2	1	3
V456-0015-A	V456	AB-V456-099	1	0	Yes	3	female	1131.37	Below_secondary	Outdoor	non corrugated iron	No	Open	3	2.53429	141.03	5	0	2	1	3
V456-0015-A	V456	AB-V456-100	0	0	Yes	3	male	1131.37	Below_secondary	Outdoor	non corrugated iron	No	Open	3	2.53429	141.03	5	0	2	1	3
V014-0009-A	V014	AB-V014-026	1	1	Yes	1	male	1152.97	Completed_secondary	Outdoor	corrugated_iron	No	Open	6	177.28	65.0894	22	0	1	1	2
V014-0009-A	V014	AB-V014-024	0	0	Yes	2	male	1152.97	Completed_secondary	Outdoor	corrugated_iron	No	Open	6	177.28	65.0894	22	0	1	1	2
V014-0009-A	V014	AB-V014-025	1	0	Yes	2	female	1152.97	Completed_secondary	Outdoor	corrugated_iron	No	Open	6	177.28	65.0894	22	0	1	1	2
V014-0009-A	V014	AB-V014-131	1	0	Yes	3	female	1152.97	Completed_secondary	Outdoor	corrugated_iron	No	Open	6	177.28	65.0894	22	0	1	1	2
V014-0009-A	V014	AB-V014-028	1	0	Yes	3	female	1152.97	Completed_secondary	Outdoor	corrugated_iron	No	Open	6	177.28	65.0894	22	0	1	1	2
V014-0009-A	V014	AB-V014-027	1	1	Yes	3	male	1152.97	Completed_secondary	Outdoor	corrugated_iron	No	Open	6	177.28	65.0894	22	0	1	1	2
V014-0009-B	V014	AB-V014-136	0	0	Yes	1	male	1123.7	Completed_secondary	Outdoor	corrugated_iron	No	Open	5	175.204	71.5363	22	0	1	1	2
V014-0009-B	V014	AB-V014-133	0	0	Yes	3	female	1123.7	Completed_secondary	Outdoor	corrugated_iron	No	Open	5	175.204	71.5363	22	0	1	1	2
V014-0009-B	V014	AB-V014-134	0	0	Yes	3	male	1123.7	Completed_secondary	Outdoor	corrugated_iron	No	Open	5	175.204	71.5363	22	0	1	1	2
V014-0009-B	V014	AB-V014-135	0	0	Yes	3	female	1123.7	Completed_secondary	Outdoor	corrugated_iron	No	Open	5	175.204	71.5363	22	0	1	1	2
V014-0009-B	V014	AB-V014-132	0	0	Yes	3	male	1123.7	Completed_secondary	Outdoor	corrugated_iron	No	Open	5	175.204	71.5363	22	0	1	1	2
V428-0004-A	V428	AB-V428-099	1	0	Yes	1	female	1103.02	Below_secondary	Outdoor	corrugated_iron	No	Open	4	785.363	109.851	29	0	1	1	2
V428-0004-A	V428	AB-V428-097	0	0	Yes	2	female	1103.02	Below_secondary	Outdoor	corrugated_iron	No	Open	4	785.363	109.851	29	0	1	1	2
V428-0004-A	V428	AB-V428-098	0	0	Yes	3	female	1103.02	Below_secondary	Outdoor	corrugated_iron	No	Open	4	785.363	109.851	29	0	1	1	2
V428-0004-A	V428	AB-V428-096	0	0	Yes	3	female	1103.02	Below_secondary	Outdoor	corrugated_iron	No	Open	4	785.363	109.851	29	0	1	1	2
V014-0603-A	V014	AB-V014-117	1	0	Yes	1	female	1131.09	Below_secondary	Outdoor	non corrugated iron	No	Open	12	539.948	136.319	22	0	1	1	2
V014-0603-A	V014	AB-V014-102	1	0	Yes	1	male	1131.09	Below_secondary	Outdoor	non corrugated iron	No	Open	12	539.948	136.319	22	0	1	1	2
V014-0603-A	V014	AB-V014-114	1	1	Yes	1	male	1131.09	Below_secondary	Outdoor	non corrugated iron	No	Open	12	539.948	136.319	22	0	1	1	2
V014-0603-A	V014	AB-V014-116	0	0	Yes	1	male	1131.09	Below_secondary	Outdoor	non corrugated iron	No	Open	12	539.948	136.319	22	0	1	1	2
V014-0603-A	V014	AB-V014-100	1	0	Yes	1	male	1131.09	Below_secondary	Outdoor	non corrugated iron	No	Open	12	539.948	136.319	22	0	1	1	2
V014-0603-A	V014	AB-V014-115	1	1	No	1	male	1131.09	Below_secondary	Outdoor	non corrugated iron	No	Open	12	539.948	136.319	22	0	1	1	2
V014-0603-A	V014	AB-V014-101	0	1	Yes	2	male	1131.09	Below_secondary	Outdoor	non corrugated iron	No	Open	12	539.948	136.319	22	0	1	1	2
V014-0603-A	V014	AB-V014-099	1	1	Yes	2	male	1131.09	Below_secondary	Outdoor	non corrugated iron	No	Open	12	539.948	136.319	22	0	1	1	2
V014-0603-A	V014	AB-V014-097	0	0	Yes	3	female	1131.09	Below_secondary	Outdoor	non corrugated iron	No	Open	12	539.948	136.319	22	0	1	1	2
V014-0603-A	V014	AB-V014-098	1	1	Yes	3	female	1131.09	Below_secondary	Outdoor	non corrugated iron	No	Open	12	539.948	136.319	22	0	1	1	2
V014-0603-A	V014	AB-V014-118	1	1	Yes	3	male	1131.09	Below_secondary	Outdoor	non corrugated iron	No	Open	12	539.948	136.319	22	0	1	1	2
V014-0603-A	V014	AB-V014-096	0	0	Yes	3	male	1131.09	Below_secondary	Outdoor	non corrugated iron	No	Open	12	539.948	136.319	22	0	1	1	2
V390-0125-A	V390	AB-V390-039	0	0	Yes	2	male	1230.92	Below_secondary	Outdoor	corrugated_iron	No	Closed	5	1344.15	11.1444	18	0	0	1	1
V390-0125-A	V390	AB-V390-036	0	0	Yes	3	female	1230.92	Below_secondary	Outdoor	corrugated_iron	No	Closed	5	1344.15	11.1444	18	0	0	1	1
V390-0125-A	V390	AB-V390-035	1	0	Yes	3	male	1230.92	Below_secondary	Outdoor	corrugated_iron	No	Closed	5	1344.15	11.1444	18	0	0	1	1
V390-0125-A	V390	AB-V390-037	0	0	Yes	3	male	1230.92	Below_secondary	Outdoor	corrugated_iron	No	Closed	5	1344.15	11.1444	18	0	0	1	1
V390-0125-A	V390	AB-V390-038	1	0	Yes	3	male	1230.92	Below_secondary	Outdoor	corrugated_iron	No	Closed	5	1344.15	11.1444	18	0	0	1	1
V014-0038-A	V014	AB-V014-140	1	0	Yes	2	female	1116.08	Completed_secondary	Outdoor	corrugated_iron	No	Open	5	465.767	11.2176	22	0	0	1	1
V014-0038-A	V014	AB-V014-142	1	1	Yes	2	male	1116.08	Completed_secondary	Outdoor	corrugated_iron	No	Open	5	465.767	11.2176	22	0	0	1	1
V014-0038-A	V014	AB-V014-141	1	1	Yes	2	female	1116.08	Completed_secondary	Outdoor	corrugated_iron	No	Open	5	465.767	11.2176	22	0	0	1	1
V014-0038-A	V014	AB-V014-139	1	1	Yes	2	male	1116.08	Completed_secondary	Outdoor	corrugated_iron	No	Open	5	465.767	11.2176	22	0	0	1	1
V014-0038-A	V014	AB-V014-143	0	0	Yes	3	female	1116.08	Completed_secondary	Outdoor	corrugated_iron	No	Open	5	465.767	11.2176	22	0	0	1	1
V428-0006-A	V428	AB-V428-102	0	0	Yes	1	male	1119.37	Completed_secondary	Outdoor	corrugated_iron	No	Open	3	855.461	40.2537	29	0	0	1	1
V428-0006-A	V428	AB-V428-101	1	0	Yes	2	female	1119.37	Completed_secondary	Outdoor	corrugated_iron	No	Open	3	855.461	40.2537	29	0	0	1	1
V428-0006-A	V428	AB-V428-100	0	0	Yes	3	female	1119.37	Completed_secondary	Outdoor	corrugated_iron	No	Open	3	855.461	40.2537	29	0	0	1	1
V390-0013-A	V390	AB-V390-004	1	0	Yes	1	female	1239.34	Below_secondary	Outdoor	corrugated_iron	No	Closed	4	1520.06	65.0973	18	0	0	1	1
V390-0013-A	V390	AB-V390-002	1	0	Yes	3	male	1239.34	Below_secondary	Outdoor	corrugated_iron	No	Closed	4	1520.06	65.0973	18	0	0	1	1
V390-0013-A	V390	AB-V390-003	0	0	Yes	3	female	1239.34	Below_secondary	Outdoor	corrugated_iron	No	Closed	4	1520.06	65.0973	18	0	0	1	1
V390-0013-A	V390	AB-V390-001	0	0	Yes	3	female	1239.34	Below_secondary	Outdoor	corrugated_iron	No	Closed	4	1520.06	65.0973	18	0	0	1	1
V014-0037-A	V014	AB-V014-034	0	0	Yes	2	female	1128.43	Below_secondary	Outdoor	corrugated_iron	No	Closed	4	437.198	67.7933	22	0	0	1	1
V014-0037-A	V014	AB-V014-033	0	0	Yes	2	female	1128.43	Below_secondary	Outdoor	corrugated_iron	No	Closed	4	437.198	67.7933	22	0	0	1	1
V014-0037-A	V014	AB-V014-138	0	0	Yes	3	female	1128.43	Below_secondary	Outdoor	corrugated_iron	No	Closed	4	437.198	67.7933	22	0	0	1	1
V014-0037-A	V014	AB-V014-137	1	0	Yes	3	male	1128.43	Below_secondary	Outdoor	corrugated_iron	No	Closed	4	437.198	67.7933	22	0	0	1	1
V014-0039-A	V014	AB-V014-032	1	0	Yes	1	male	1127.77	Below_secondary	Outdoor	corrugated_iron	No	Open	4	430.631	70.8992	22	0	0	1	1
V014-0039-A	V014	AB-V014-031	0	0	No	1	female	1127.77	Below_secondary	Outdoor	corrugated_iron	No	Open	4	430.631	70.8992	22	0	0	1	1
V014-0039-A	V014	AB-V014-029	0	0	No	2	male	1127.77	Below_secondary	Outdoor	corrugated_iron	No	Open	4	430.631	70.8992	22	0	0	1	1
V014-0039-A	V014	AB-V014-030	1	1	Yes	3	female	1127.77	Below_secondary	Outdoor	corrugated_iron	No	Open	4	430.631	70.8992	22	0	0	1	1
V390-0123-B	V390	AB-V390-058	1	1	Yes	1	male	1234	Completed_secondary	Outdoor	non corrugated iron	No	Open	4	1273.26	71.6505	18	0	0	1	1
V390-0123-B	V390	AB-V390-057	0	0	Yes	1	female	1234	Completed_secondary	Outdoor	non corrugated iron	No	Open	4	1273.26	71.6505	18	0	0	1	1
V390-0123-A	V390	AB-V390-054	1	1	No	2	female	1225.71	Below_secondary	Outdoor	corrugated_iron	No	Open	3	1273.26	71.6505	18	0	0	1	1
V390-0123-A	V390	AB-V390-053	0	0	Yes	3	female	1225.71	Below_secondary	Outdoor	corrugated_iron	No	Open	3	1273.26	71.6505	18	0	0	1	1
V390-0123-B	V390	AB-V390-056	0	0	Yes	3	female	1234	Completed_secondary	Outdoor	non corrugated iron	No	Open	4	1273.26	71.6505	18	0	0	1	1
V390-0123-A	V390	AB-V390-052	0	0	Yes	3	female	1225.71	Below_secondary	Outdoor	corrugated_iron	No	Open	3	1273.26	71.6505	18	0	0	1	1
V390-0123-B	V390	AB-V390-055	1	1	Yes	3	male	1234	Completed_secondary	Outdoor	non corrugated iron	No	Open	4	1273.26	71.6505	18	0	0	1	1
V014-0040-A	V014	AB-V014-153	0	0	Yes	3	male	1138.79	Completed_secondary	Outdoor	corrugated_iron	No	Closed	3	553.6	89.9869	22	0	0	1	1
V014-0040-A	V014	AB-V014-152	0	0	Yes	3	male	1138.79	Completed_secondary	Outdoor	corrugated_iron	No	Closed	3	553.6	89.9869	22	0	0	1	1
V014-0040-A	V014	AB-V014-065	1	0	Yes	3	male	1138.79	Completed_secondary	Outdoor	corrugated_iron	No	Closed	3	553.6	89.9869	22	0	0	1	1
V428-0024-A	V428	AB-V428-116	1	0	Yes	3	female	1106.9	Below_secondary	Outdoor	corrugated_iron	No	Open	3	798.8	99.7851	29	0	0	1	1
V428-0024-A	V428	AB-V428-115	0	0	No	3	female	1106.9	Below_secondary	Outdoor	corrugated_iron	No	Open	3	798.8	99.7851	29	0	0	1	1
V428-0024-A	V428	AB-V428-117	1	0	Yes	3	male	1106.9	Below_secondary	Outdoor	corrugated_iron	No	Open	3	798.8	99.7851	29	0	0	1	1
V390-0122-A	V390	AB-V390-064	0	0	Yes	1	female	1238.25	Below_secondary	Outdoor	corrugated_iron	No	Closed	6	1262.89	100.212	18	0	0	1	1
V390-0122-A	V390	AB-V390-062	1	0	Yes	2	male	1238.25	Below_secondary	Outdoor	corrugated_iron	No	Closed	6	1262.89	100.212	18	0	0	1	1
V390-0122-A	V390	AB-V390-063	0	0	Yes	3	female	1238.25	Below_secondary	Outdoor	corrugated_iron	No	Closed	6	1262.89	100.212	18	0	0	1	1
V390-0122-A	V390	AB-V390-061	1	0	Yes	3	male	1238.25	Below_secondary	Outdoor	corrugated_iron	No	Closed	6	1262.89	100.212	18	0	0	1	1
V390-0122-A	V390	AB-V390-059	1	1	No	3	female	1238.25	Below_secondary	Outdoor	corrugated_iron	No	Closed	6	1262.89	100.212	18	0	0	1	1
V390-0122-A	V390	AB-V390-060	1	0	Yes	3	male	1238.25	Below_secondary	Outdoor	corrugated_iron	No	Closed	6	1262.89	100.212	18	0	0	1	1
V014-0025-A	V014	AB-V014-068	0	0	No	1	female	1133.14	Below_secondary	Outdoor	corrugated_iron	No	Closed	4	463.153	127.11	22	0	0	1	1
V014-0025-A	V014	AB-V014-067	0	0	No	2	female	1133.14	Below_secondary	Outdoor	corrugated_iron	No	Closed	4	463.153	127.11	22	0	0	1	1
V014-0025-A	V014	AB-V014-066	0	0	Yes	3	female	1133.14	Below_secondary	Outdoor	corrugated_iron	No	Closed	4	463.153	127.11	22	0	0	1	1
V014-0025-A	V014	AB-V014-119	0	0	Yes	3	female	1133.14	Below_secondary	Outdoor	corrugated_iron	No	Closed	4	463.153	127.11	22	0	0	1	1
V014-0021-A	V014	AB-V014-046	0	1	Yes	1	male	1125.72	Completed_secondary	Outdoor	corrugated_iron	No	Closed	7	448.09	134.682	22	0	0	1	1
V014-0021-A	V014	AB-V014-043	1	1	No	1	male	1125.72	Completed_secondary	Outdoor	corrugated_iron	No	Closed	7	448.09	134.682	22	0	0	1	1
V014-0021-A	V014	AB-V014-045	0	1	Yes	1	male	1125.72	Completed_secondary	Outdoor	corrugated_iron	No	Closed	7	448.09	134.682	22	0	0	1	1
V014-0021-A	V014	AB-V014-042	0	0	No	2	male	1125.72	Completed_secondary	Outdoor	corrugated_iron	No	Closed	7	448.09	134.682	22	0	0	1	1
V014-0021-A	V014	AB-V014-044	0	1	Yes	3	female	1125.72	Completed_secondary	Outdoor	corrugated_iron	No	Closed	7	448.09	134.682	22	0	0	1	1
V014-0021-A	V014	AB-V014-041	0	0	Yes	3	female	1125.72	Completed_secondary	Outdoor	corrugated_iron	No	Closed	7	448.09	134.682	22	0	0	1	1
V014-0021-A	V014	AB-V014-040	0	0	Yes	3	male	1125.72	Completed_secondary	Outdoor	corrugated_iron	No	Closed	7	448.09	134.682	22	0	0	1	1
V428-0025-A	V428	AB-V428-120	1	1	Yes	1	male	1093.95	Below_secondary	Outdoor	corrugated_iron	No	Open	3	798.844	135.565	29	0	0	1	1
V428-0025-A	V428	AB-V428-119	0	0	Yes	1	female	1093.95	Below_secondary	Outdoor	corrugated_iron	No	Open	3	798.844	135.565	29	0	0	1	1
V428-0025-A	V428	AB-V428-118	1	0	Yes	3	female	1093.95	Below_secondary	Outdoor	corrugated_iron	No	Open	3	798.844	135.565	29	0	0	1	1
V428-0012-A	V428	AB-V428-114	1	1	Yes	2	female	1109.06	Below_secondary	Outdoor	non corrugated iron	No	Open	2	832.952	136.609	29	0	0	1	1
V428-0012-A	V428	AB-V428-113	0	0	Yes	3	female	1109.06	Below_secondary	Outdoor	non corrugated iron	No	Open	2	832.952	136.609	29	0	0	1	1
V014-0021-B	V014	AB-V014-050	0	0	No	1	female	1127.85	Completed_secondary	Outdoor	corrugated_iron	No	Closed	5	448.311	150.469	22	0	0	1	1
V014-0021-B	V014	AB-V014-049	0	0	No	2	male	1127.85	Completed_secondary	Outdoor	corrugated_iron	No	Closed	5	448.311	150.469	22	0	0	1	1
V014-0021-B	V014	AB-V014-048	0	0	Yes	2	female	1127.85	Completed_secondary	Outdoor	corrugated_iron	No	Closed	5	448.311	150.469	22	0	0	1	1
V014-0021-B	V014	AB-V014-051	1	1	Yes	3	male	1127.85	Completed_secondary	Outdoor	corrugated_iron	No	Closed	5	448.311	150.469	22	0	0	1	1
V014-0021-B	V014	AB-V014-047	0	0	Yes	3	male	1127.85	Completed_secondary	Outdoor	corrugated_iron	No	Closed	5	448.311	150.469	22	0	0	1	1
V415-0047-A	V415	AB-V415-007	1	1	Yes	2	male	1237.5	Below_secondary	Outdoor	corrugated_iron	No	Open	3	986.444	189.457	19	0	0	1	1
V415-0047-A	V415	AB-V415-006	1	1	Yes	2	female	1237.5	Below_secondary	Outdoor	corrugated_iron	No	Open	3	986.444	189.457	19	0	0	1	1
V415-0047-A	V415	AB-V415-005	1	1	Yes	3	female	1237.5	Below_secondary	Outdoor	corrugated_iron	No	Open	3	986.444	189.457	19	0	0	1	1
V014-0049-A	V014	AB-V014-056	1	0	No	1	male	1122.81	Below_secondary	Outdoor	corrugated_iron	No	Open	5	573.84	190.501	22	0	0	1	1
V014-0049-A	V014	AB-V014-055	1	0	Yes	3	female	1122.81	Below_secondary	Outdoor	corrugated_iron	No	Open	5	573.84	190.501	22	0	0	1	1
V014-0049-A	V014	AB-V014-054	1	0	Yes	3	female	1122.81	Below_secondary	Outdoor	corrugated_iron	No	Open	5	573.84	190.501	22	0	0	1	1
V014-0049-A	V014	AB-V014-052	1	1	Yes	3	female	1122.81	Below_secondary	Outdoor	corrugated_iron	No	Open	5	573.84	190.501	22	0	0	1	1
V014-0049-A	V014	AB-V014-053	0	0	Yes	3	female	1122.81	Below_secondary	Outdoor	corrugated_iron	No	Open	5	573.84	190.501	22	0	0	1	1
V419-0065-B	V419	AB-V419-111	0	0	Yes	1	male	1127.41	Below_secondary	Outdoor	non corrugated iron	No	Open	4	459.673	238.236	6	0	0	1	1
V419-0065-B	V419	AB-V419-110	0	0	Yes	1	male	1127.41	Below_secondary	Outdoor	non corrugated iron	No	Open	4	459.673	238.236	6	0	0	1	1
V419-0065-B	V419	AB-V419-112	1	1	Yes	2	female	1127.41	Below_secondary	Outdoor	non corrugated iron	No	Open	4	459.673	238.236	6	0	0	1	1
V419-0065-B	V419	AB-V419-109	0	0	Yes	3	female	1127.41	Below_secondary	Outdoor	non corrugated iron	No	Open	4	459.673	238.236	6	0	0	1	1
V456-0010-D	V456	AB-V456-096	1	0	Yes	1	female	1135.43	Below_secondary	Outdoor	corrugated_iron	No	Open	3	158.519	45.9578	5	0	0	1	1
V456-0010-D	V456	AB-V456-095	0	0	Yes	3	female	1135.43	Below_secondary	Outdoor	corrugated_iron	No	Open	3	158.519	45.9578	5	0	0	1	1
V456-0010-D	V456	AB-V456-094	0	0	Yes	3	male	1135.43	Below_secondary	Outdoor	corrugated_iron	No	Open	3	158.519	45.9578	5	0	0	1	1
V456-0012-B	V456	AB-V456-090	1	1	Yes	1	female	1135.93	Below_secondary	Outdoor	non corrugated iron	No	Open	3	195.403	89.9779	5	0	0	1	1
V456-0012-B	V456	AB-V456-091	1	1	Yes	1	female	1135.93	Below_secondary	Outdoor	non corrugated iron	No	Open	3	195.403	89.9779	5	0	0	1	1
V456-0012-B	V456	AB-V456-089	1	0	Yes	3	female	1135.93	Below_secondary	Outdoor	non corrugated iron	No	Open	3	195.403	89.9779	5	0	0	1	1
V456-0012-A	V456	AB-V456-088	1	1	Yes	2	female	1137.77	Below_secondary	Outdoor	corrugated_iron	No	Open	3	187.096	95.276	5	0	0	1	1
V456-0012-A	V456	AB-V456-087	1	1	Yes	3	female	1137.77	Below_secondary	Outdoor	corrugated_iron	No	Open	3	187.096	95.276	5	0	0	1	1
V456-0012-A	V456	AB-V456-086	0	0	Yes	3	female	1137.77	Below_secondary	Outdoor	corrugated_iron	No	Open	3	187.096	95.276	5	0	0	1	1
V456-0012-C	V456	AB-V456-093	1	0	Yes	3	female	1139.51	Completed_secondary	Outdoor	corrugated_iron	No	Open	2	208.613	105.311	5	0	0	1	1
V456-0012-C	V456	AB-V456-092	0	0	Yes	3	male	1139.51	Completed_secondary	Outdoor	corrugated_iron	No	Open	2	208.613	105.311	5	0	0	1	1
V456-0022-E	V456	AB-V456-109	1	0	No	3	male	1145.07	Below_secondary	Outdoor	corrugated_iron	No	Closed	1	64.2558	111.897	5	0	0	1	1
V456-0021-A	V456	AB-V456-111	1	1	Yes	3	female	1128.84	Completed_secondary	Outdoor	non corrugated iron	No	Open	2	131.59	130.516	5	0	0	1	1
V456-0021-A	V456	AB-V456-110	0	0	Yes	3	male	1128.84	Completed_secondary	Outdoor	non corrugated iron	No	Open	2	131.59	130.516	5	0	0	1	1
V456-0020-C	V456	AB-V456-114	0	0	Yes	3	female	1142.49	Below_secondary	Outdoor	non corrugated iron	No	Open	2	187.074	155.988	5	0	0	1	1
V456-0020-C	V456	AB-V456-115	0	0	Yes	3	female	1142.49	Below_secondary	Outdoor	non corrugated iron	No	Open	2	187.074	155.988	5	0	0	1	1
V456-0020-E	V456	AB-V456-112	0	0	Yes	3	female	1138.03	Below_secondary	Outdoor	corrugated_iron	No	Closed	2	194.109	167.13	5	0	0	1	1
V456-0020-E	V456	AB-V456-113	0	0	Yes	3	male	1138.03	Below_secondary	Outdoor	corrugated_iron	No	Closed	2	194.109	167.13	5	0	0	1	1
V456-0019-B	V456	AB-V456-130	1	1	Yes	2	male	1137.75	Below_secondary	Outdoor	corrugated_iron	No	Open	11	149.935	180.171	5	0	0	1	1
V456-0019-B	V456	AB-V456-125	1	1	Yes	2	male	1137.75	Below_secondary	Outdoor	corrugated_iron	No	Open	11	149.935	180.171	5	0	0	1	1
V456-0019-B	V456	AB-V456-129	1	0	Yes	2	female	1137.75	Below_secondary	Outdoor	corrugated_iron	No	Open	11	149.935	180.171	5	0	0	1	1
V456-0019-B	V456	AB-V456-128	1	1	Yes	2	female	1137.75	Below_secondary	Outdoor	corrugated_iron	No	Open	11	149.935	180.171	5	0	0	1	1
V456-0019-B	V456	AB-V456-127	1	1	Yes	2	male	1137.75	Below_secondary	Outdoor	corrugated_iron	No	Open	11	149.935	180.171	5	0	0	1	1
V456-0019-B	V456	AB-V456-126	0	0	Yes	3	male	1137.75	Below_secondary	Outdoor	corrugated_iron	No	Open	11	149.935	180.171	5	0	0	1	1
V456-0019-B	V456	AB-V456-124	1	0	Yes	3	female	1137.75	Below_secondary	Outdoor	corrugated_iron	No	Open	11	149.935	180.171	5	0	0	1	1
V456-0019-B	V456	AB-V456-123	0	0	Yes	3	male	1137.75	Below_secondary	Outdoor	corrugated_iron	No	Open	11	149.935	180.171	5	0	0	1	1
V456-0019-B	V456	AB-V456-122	1	1	Yes	3	male	1137.75	Below_secondary	Outdoor	corrugated_iron	No	Open	11	149.935	180.171	5	0	0	1	1
V456-0019-B	V456	AB-V456-121	1	0	Yes	3	female	1137.75	Below_secondary	Outdoor	corrugated_iron	No	Open	11	149.935	180.171	5	0	0	1	1
V456-0019-B	V456	AB-V456-120	1	0	Yes	3	male	1137.75	Below_secondary	Outdoor	corrugated_iron	No	Open	11	149.935	180.171	5	0	0	1	1
V456-0001-A	V456	AB-V456-021	0	0	Yes	1	female	1140.81	Completed_secondary	Outdoor	corrugated_iron	No	Closed	6	285.412	209.442	5	0	0	1	1
V456-0001-A	V456	AB-V456-022	0	0	Yes	1	male	1140.81	Completed_secondary	Outdoor	corrugated_iron	No	Closed	6	285.412	209.442	5	0	0	1	1
V456-0001-A	V456	AB-V456-026	0	0	Yes	3	male	1140.81	Completed_secondary	Outdoor	corrugated_iron	No	Closed	6	285.412	209.442	5	0	0	1	1
V456-0001-A	V456	AB-V456-018	1	0	Yes	3	female	1140.81	Completed_secondary	Outdoor	corrugated_iron	No	Closed	6	285.412	209.442	5	0	0	1	1
V456-0001-A	V456	AB-V456-019	0	0	Yes	3	female	1140.81	Completed_secondary	Outdoor	corrugated_iron	No	Closed	6	285.412	209.442	5	0	0	1	1
V456-0001-A	V456	AB-V456-020	1	0	Yes	3	male	1140.81	Completed_secondary	Outdoor	corrugated_iron	No	Closed	6	285.412	209.442	5	0	0	1	1
V456-0002-A	V456	AB-V456-024	0	0	Yes	1	female	1121.47	Below_secondary	Outdoor	corrugated_iron	No	Open	3	279.463	212.677	5	0	0	1	1
V456-0002-A	V456	AB-V456-025	1	1	Yes	3	male	1121.47	Below_secondary	Outdoor	corrugated_iron	No	Open	3	279.463	212.677	5	0	0	1	1
V456-0002-A	V456	AB-V456-023	0	0	Yes	3	female	1121.47	Below_secondary	Outdoor	corrugated_iron	No	Open	3	279.463	212.677	5	0	0	1	1
V456-0604-A	V456	AB-V456-134	0	0	Yes	1	male	1136.39	Below_secondary	Indoor	non corrugated iron	No	Open	12	76.354	222.007	5	0	0	1	1
V456-0604-A	V456	AB-V456-133	1	0	Yes	1	female	1136.39	Below_secondary	Indoor	non corrugated iron	No	Open	12	76.354	222.007	5	0	0	1	1
V456-0604-A	V456	AB-V456-136	1	1	Yes	2	male	1136.39	Below_secondary	Indoor	non corrugated iron	No	Open	12	76.354	222.007	5	0	0	1	1
V456-0604-A	V456	AB-V456-135	1	1	Yes	2	male	1136.39	Below_secondary	Indoor	non corrugated iron	No	Open	12	76.354	222.007	5	0	0	1	1
V456-0604-A	V456	AB-V456-139	1	1	Yes	2	female	1136.39	Below_secondary	Indoor	non corrugated iron	No	Open	12	76.354	222.007	5	0	0	1	1
V456-0604-A	V456	AB-V456-140	1	1	Yes	2	female	1136.39	Below_secondary	Indoor	non corrugated iron	No	Open	12	76.354	222.007	5	0	0	1	1
V456-0604-A	V456	AB-V456-141	1	1	Yes	3	female	1136.39	Below_secondary	Indoor	non corrugated iron	No	Open	12	76.354	222.007	5	0	0	1	1
V456-0604-A	V456	AB-V456-132	1	0	Yes	3	female	1136.39	Below_secondary	Indoor	non corrugated iron	No	Open	12	76.354	222.007	5	0	0	1	1
V456-0604-A	V456	AB-V456-131	1	1	Yes	3	male	1136.39	Below_secondary	Indoor	non corrugated iron	No	Open	12	76.354	222.007	5	0	0	1	1
V456-0604-A	V456	AB-V456-137	1	0	No	3	male	1136.39	Below_secondary	Indoor	non corrugated iron	No	Open	12	76.354	222.007	5	0	0	1	1
V456-0604-A	V456	AB-V456-138	1	0	Yes	3	male	1136.39	Below_secondary	Indoor	non corrugated iron	No	Open	12	76.354	222.007	5	0	0	1	1
V456-0604-A	V456	AB-V456-142	1	0	Yes	3	female	1136.39	Below_secondary	Indoor	non corrugated iron	No	Open	12	76.354	222.007	5	0	0	1	1
V380-0057-A	V380	AB-V380-092	0	0	Yes	2	male	1216.1	Below_secondary	Outdoor	corrugated_iron	No	Open	9	44.2174	45.962	6	0	0	1	1
V380-0057-A	V380	AB-V380-091	0	0	Yes	2	female	1216.1	Below_secondary	Outdoor	corrugated_iron	No	Open	9	44.2174	45.962	6	0	0	1	1
V380-0057-A	V380	AB-V380-090	0	0	Yes	2	male	1216.1	Below_secondary	Outdoor	corrugated_iron	No	Open	9	44.2174	45.962	6	0	0	1	1
V380-0057-A	V380	AB-V380-089	0	0	Yes	2	male	1216.1	Below_secondary	Outdoor	corrugated_iron	No	Open	9	44.2174	45.962	6	0	0	1	1
V380-0057-A	V380	AB-V380-088	0	0	Yes	3	female	1216.1	Below_secondary	Outdoor	corrugated_iron	No	Open	9	44.2174	45.962	6	0	0	1	1
V380-0057-A	V380	AB-V380-087	0	0	Yes	3	female	1216.1	Below_secondary	Outdoor	corrugated_iron	No	Open	9	44.2174	45.962	6	0	0	1	1
V380-0057-A	V380	AB-V380-086	0	0	Yes	3	male	1216.1	Below_secondary	Outdoor	corrugated_iron	No	Open	9	44.2174	45.962	6	0	0	1	1
V380-0057-A	V380	AB-V380-085	0	0	Yes	3	female	1216.1	Below_secondary	Outdoor	corrugated_iron	No	Open	9	44.2174	45.962	6	0	0	1	1
V380-0057-A	V380	AB-V380-084	0	0	Yes	3	male	1216.1	Below_secondary	Outdoor	corrugated_iron	No	Open	9	44.2174	45.962	6	0	0	1	1
V380-0052-A	V380	AB-V380-128	1	1	Yes	3	female	1227.52	Below_secondary	Outdoor	corrugated_iron	No	Open	1	126.961	130.528	6	0	0	1	1
V380-0063-A	V380	AB-V380-122	1	0	Yes	2	male	1203.29	Below_secondary	Indoor	corrugated_iron	No	Open	6	113.847	131.197	6	0	0	1	1
V380-0063-A	V380	AB-V380-121	1	0	Yes	2	male	1203.29	Below_secondary	Indoor	corrugated_iron	No	Open	6	113.847	131.197	6	0	0	1	1
V380-0063-A	V380	AB-V380-123	0	0	Yes	3	female	1203.29	Below_secondary	Indoor	corrugated_iron	No	Open	6	113.847	131.197	6	0	0	1	1
V380-0063-A	V380	AB-V380-118	1	0	Yes	3	female	1203.29	Below_secondary	Indoor	corrugated_iron	No	Open	6	113.847	131.197	6	0	0	1	1
V380-0063-A	V380	AB-V380-120	1	1	Yes	3	male	1203.29	Below_secondary	Indoor	corrugated_iron	No	Open	6	113.847	131.197	6	0	0	1	1
V380-0063-A	V380	AB-V380-119	0	0	Yes	3	male	1203.29	Below_secondary	Indoor	corrugated_iron	No	Open	6	113.847	131.197	6	0	0	1	1
V380-0051-A	V380	AB-V380-129	1	0	Yes	3	female	1206.51	Below_secondary	Outdoor	corrugated_iron	No	Open	2	125.759	174.65	6	0	0	1	1
V380-0051-A	V380	AB-V380-130	1	0	Yes	3	female	1206.51	Below_secondary	Outdoor	corrugated_iron	No	Open	2	125.759	174.65	6	0	0	1	1
V380-0066-D	V380	AB-V380-112	0	0	Yes	1	female	1206.24	Below_secondary	Indoor	non corrugated iron	No	Open	3	225.412	224.628	6	0	0	1	1
V380-0066-D	V380	AB-V380-113	0	0	Yes	3	female	1206.24	Below_secondary	Indoor	non corrugated iron	No	Open	3	225.412	224.628	6	0	0	1	1
V380-0066-D	V380	AB-V380-110	0	0	Yes	3	female	1206.24	Below_secondary	Indoor	non corrugated iron	No	Open	3	225.412	224.628	6	0	0	1	1
V380-0066-A	V380	AB-V380-117	1	0	Yes	2	male	1218.15	Below_secondary	Indoor	non corrugated iron	No	Open	5	234.272	235.832	6	0	0	1	1
V380-0066-A	V380	AB-V380-115	1	0	Yes	3	female	1218.15	Below_secondary	Indoor	non corrugated iron	No	Open	5	234.272	235.832	6	0	0	1	1
V380-0066-A	V380	AB-V380-114	1	1	Yes	3	female	1218.15	Below_secondary	Indoor	non corrugated iron	No	Open	5	234.272	235.832	6	0	0	1	1
V380-0066-A	V380	AB-V380-116	1	0	Yes	3	female	1218.15	Below_secondary	Indoor	non corrugated iron	No	Open	5	234.272	235.832	6	0	0	1	1
V380-0066-A	V380	AB-V380-111	1	0	Yes	3	female	1218.15	Below_secondary	Indoor	non corrugated iron	No	Open	5	234.272	235.832	6	0	0	1	1
V380-0050-A	V380	AB-V380-132	1	1	Yes	3	male	1232.84	Below_secondary	Outdoor	corrugated_iron	No	Open	2	146.688	245.051	6	0	0	1	1
V380-0050-A	V380	AB-V380-131	1	1	Yes	3	female	1232.84	Below_secondary	Outdoor	corrugated_iron	No	Open	2	146.688	245.051	6	0	0	1	1
V016-0025-A	V016	AB-V016-045	1	1	Yes	1	male	1167.27	Below_secondary	Indoor	corrugated_iron	No	Open	4	640.538	45.9652	3	0	0	1	1
V016-0025-A	V016	AB-V016-052	0	0	Yes	2	male	1167.27	Below_secondary	Indoor	corrugated_iron	No	Open	4	640.538	45.9652	3	0	0	1	1
V016-0025-A	V016	AB-V016-068	1	0	Yes	3	male	1167.27	Below_secondary	Indoor	corrugated_iron	No	Open	4	640.538	45.9652	3	0	0	1	1
V016-0025-A	V016	AB-V016-044	1	0	Yes	3	female	1167.27	Below_secondary	Indoor	corrugated_iron	No	Open	4	640.538	45.9652	3	0	0	1	1
V016-0026-A	V016	AB-V016-040	0	0	Yes	2	male	1146.44	Below_secondary	Indoor	corrugated_iron	No	Closed	6	625.761	46.2362	3	0	0	1	1
V016-0026-A	V016	AB-V016-049	1	0	Yes	2	female	1146.44	Below_secondary	Indoor	corrugated_iron	No	Closed	6	625.761	46.2362	3	0	0	1	1
V016-0026-A	V016	AB-V016-054	1	0	Yes	2	male	1146.44	Below_secondary	Indoor	corrugated_iron	No	Closed	6	625.761	46.2362	3	0	0	1	1
V016-0026-A	V016	AB-V016-041	1	0	Yes	3	female	1146.44	Below_secondary	Indoor	corrugated_iron	No	Closed	6	625.761	46.2362	3	0	0	1	1
V016-0026-A	V016	AB-V016-051	1	0	Yes	3	male	1146.44	Below_secondary	Indoor	corrugated_iron	No	Closed	6	625.761	46.2362	3	0	0	1	1
V016-0026-A	V016	AB-V016-047	1	0	Yes	3	female	1146.44	Below_secondary	Indoor	corrugated_iron	No	Closed	6	625.761	46.2362	3	0	0	1	1
V016-0022-A	V016	AB-V016-060	1	1	Yes	1	male	1149.14	Below_secondary	Indoor	corrugated_iron	No	Closed	5	644.193	47.4375	3	0	0	1	1
V016-0022-A	V016	AB-V016-058	0	0	Yes	2	female	1149.14	Below_secondary	Indoor	corrugated_iron	No	Closed	5	644.193	47.4375	3	0	0	1	1
V016-0022-A	V016	AB-V016-056	0	0	Yes	3	female	1149.14	Below_secondary	Indoor	corrugated_iron	No	Closed	5	644.193	47.4375	3	0	0	1	1
V016-0022-A	V016	AB-V016-057	0	1	Yes	3	male	1149.14	Below_secondary	Indoor	corrugated_iron	No	Closed	5	644.193	47.4375	3	0	0	1	1
V016-0022-A	V016	AB-V016-055	0	0	Yes	3	female	1149.14	Below_secondary	Indoor	corrugated_iron	No	Closed	5	644.193	47.4375	3	0	0	1	1
V016-0021-A	V016	AB-V016-063	1	1	Yes	1	male	1142.05	Below_secondary	Indoor	corrugated_iron	No	Open	3	683.451	55.719	3	0	0	1	1
V016-0021-A	V016	AB-V016-062	1	1	Yes	3	male	1142.05	Below_secondary	Indoor	corrugated_iron	No	Open	3	683.451	55.719	3	0	0	1	1
V016-0021-A	V016	AB-V016-067	0	0	Yes	3	female	1142.05	Below_secondary	Indoor	corrugated_iron	No	Open	3	683.451	55.719	3	0	0	1	1
V016-0024-B	V016	AB-V016-037	1	1	Yes	2	male	1160.47	Below_secondary	Indoor	corrugated_iron	No	Closed	6	597.746	71.6464	3	0	0	1	1
V016-0024-B	V016	AB-V016-048	1	1	Yes	2	male	1160.47	Below_secondary	Indoor	corrugated_iron	No	Closed	6	597.746	71.6464	3	0	0	1	1
V016-0024-B	V016	AB-V016-036	1	1	Yes	2	male	1160.47	Below_secondary	Indoor	corrugated_iron	No	Closed	6	597.746	71.6464	3	0	0	1	1
V016-0024-B	V016	AB-V016-043	0	0	Yes	3	female	1160.47	Below_secondary	Indoor	corrugated_iron	No	Closed	6	597.746	71.6464	3	0	0	1	1
V016-0024-B	V016	AB-V016-035	0	0	Yes	3	female	1160.47	Below_secondary	Indoor	corrugated_iron	No	Closed	6	597.746	71.6464	3	0	0	1	1
V016-0024-B	V016	AB-V016-046	1	0	Yes	3	female	1160.47	Below_secondary	Indoor	corrugated_iron	No	Closed	6	597.746	71.6464	3	0	0	1	1
V016-0020-A	V016	AB-V016-059	0	0	No	1	male	1153.17	Below_secondary	Indoor	corrugated_iron	No	Closed	5	691.91	100.92	3	0	0	1	1
V016-0020-A	V016	AB-V016-065	1	0	Yes	2	female	1153.17	Below_secondary	Indoor	corrugated_iron	No	Closed	5	691.91	100.92	3	0	0	1	1
V016-0020-A	V016	AB-V016-066	1	0	Yes	2	male	1153.17	Below_secondary	Indoor	corrugated_iron	No	Closed	5	691.91	100.92	3	0	0	1	1
V016-0020-A	V016	AB-V016-061	1	1	Yes	2	male	1153.17	Below_secondary	Indoor	corrugated_iron	No	Closed	5	691.91	100.92	3	0	0	1	1
V016-0020-A	V016	AB-V016-064	0	0	Yes	3	female	1153.17	Below_secondary	Indoor	corrugated_iron	No	Closed	5	691.91	100.92	3	0	0	1	1
V016-0023-A	V016	AB-V016-050	1	1	Yes	1	male	1169.06	Below_secondary	Indoor	corrugated_iron	No	Closed	5	555.207	110.367	3	0	0	1	1
V016-0023-A	V016	AB-V016-053	1	1	Yes	2	male	1169.06	Below_secondary	Indoor	corrugated_iron	No	Closed	5	555.207	110.367	3	0	0	1	1
V016-0023-A	V016	AB-V016-042	0	0	Yes	2	female	1169.06	Below_secondary	Indoor	corrugated_iron	No	Closed	5	555.207	110.367	3	0	0	1	1
V016-0023-A	V016	AB-V016-039	0	0	Yes	3	female	1169.06	Below_secondary	Indoor	corrugated_iron	No	Closed	5	555.207	110.367	3	0	0	1	1
V016-0023-A	V016	AB-V016-038	1	1	Yes	3	male	1169.06	Below_secondary	Indoor	corrugated_iron	No	Closed	5	555.207	110.367	3	0	0	1	1
V016-0039-B	V016	AB-V016-075	1	1	Yes	3	female	1157.91	Below_secondary	Outdoor	non corrugated iron	No	Open	2	477.883	187.942	3	0	0	1	1
V016-0039-B	V016	AB-V016-074	1	0	Yes	3	male	1157.91	Below_secondary	Outdoor	non corrugated iron	No	Open	2	477.883	187.942	3	0	0	1	1
V024-0032-C	V016	AB-V024-077	1	0	Yes	3	male	1162.1	Below_secondary	Outdoor	non corrugated iron	No	Open	1	857.159	195.852	3	0	0	1	1
V016-0039-A	V016	AB-V016-072	1	1	Yes	3	male	1172.96	Below_secondary	Outdoor	corrugated_iron	No	Closed	5	463.851	202.092	3	0	0	1	1
V016-0039-A	V016	AB-V016-071	0	0	Yes	3	female	1172.96	Below_secondary	Outdoor	corrugated_iron	No	Closed	5	463.851	202.092	3	0	0	1	1
V016-0039-A	V016	AB-V016-073	1	0	Yes	3	female	1172.96	Below_secondary	Outdoor	corrugated_iron	No	Closed	5	463.851	202.092	3	0	0	1	1
V016-0039-A	V016	AB-V016-070	0	0	No	3	female	1172.96	Below_secondary	Outdoor	corrugated_iron	No	Closed	5	463.851	202.092	3	0	0	1	1
V016-0039-A	V016	AB-V016-069	1	0	Yes	3	male	1172.96	Below_secondary	Outdoor	corrugated_iron	No	Closed	5	463.851	202.092	3	0	0	1	1
V024-0030-A	V016	AB-V024-099	0	0	Yes	1	male	1164.83	Below_secondary	Outdoor	corrugated_iron	No	Closed	5	861.535	203.156	3	0	0	1	1
V024-0030-A	V016	AB-V024-097	0	0	Yes	2	male	1164.83	Below_secondary	Outdoor	corrugated_iron	No	Closed	5	861.535	203.156	3	0	0	1	1
V024-0030-A	V016	AB-V024-098	0	0	Yes	2	female	1164.83	Below_secondary	Outdoor	corrugated_iron	No	Closed	5	861.535	203.156	3	0	0	1	1
V024-0030-A	V016	AB-V024-100	0	0	Yes	2	male	1164.83	Below_secondary	Outdoor	corrugated_iron	No	Closed	5	861.535	203.156	3	0	0	1	1
V024-0030-A	V016	AB-V024-096	0	0	Yes	3	female	1164.83	Below_secondary	Outdoor	corrugated_iron	No	Closed	5	861.535	203.156	3	0	0	1	1
V024-0032-A	V016	AB-V024-089	0	0	Yes	1	female	1161.78	Below_secondary	Outdoor	corrugated_iron	No	Open	5	878.388	217.759	3	0	0	1	1
V024-0032-A	V016	AB-V024-088	0	0	Yes	1	male	1161.78	Below_secondary	Outdoor	corrugated_iron	No	Open	5	878.388	217.759	3	0	0	1	1
V024-0032-A	V016	AB-V024-090	0	0	Yes	2	male	1161.78	Below_secondary	Outdoor	corrugated_iron	No	Open	5	878.388	217.759	3	0	0	1	1
V024-0032-A	V016	AB-V024-086	0	0	Yes	2	female	1161.78	Below_secondary	Outdoor	corrugated_iron	No	Open	5	878.388	217.759	3	0	0	1	1
V024-0032-A	V016	AB-V024-087	0	0	Yes	3	female	1161.78	Below_secondary	Outdoor	corrugated_iron	No	Open	5	878.388	217.759	3	0	0	1	1
V024-0035-E	V016	AB-V024-006	1	0	Yes	1	female	1171	Below_secondary	Outdoor	corrugated_iron	No	Open	3	872.342	225.471	3	0	0	1	1
V024-0035-E	V016	AB-V024-004	0	0	Yes	3	female	1171	Below_secondary	Outdoor	corrugated_iron	No	Open	3	872.342	225.471	3	0	0	1	1
V024-0035-E	V016	AB-V024-005	0	0	Yes	3	male	1171	Below_secondary	Outdoor	corrugated_iron	No	Open	3	872.342	225.471	3	0	0	1	1
V024-0035-D	V016	AB-V024-007	1	0	Yes	3	male	1146.82	Completed_secondary	Outdoor	non corrugated iron	No	Open	3	885.607	235.848	3	0	0	1	1
V024-0035-D	V016	AB-V024-009	0	0	Yes	3	male	1146.82	Completed_secondary	Outdoor	non corrugated iron	No	Open	3	885.607	235.848	3	0	0	1	1
V024-0035-D	V016	AB-V024-008	0	0	Yes	3	male	1146.82	Completed_secondary	Outdoor	non corrugated iron	No	Open	3	885.607	235.848	3	0	0	1	1
V024-0035-A	V016	AB-V024-003	0	0	Yes	1	male	1159.25	Below_secondary	Outdoor	corrugated_iron	No	Open	3	883.187	236.637	3	0	0	1	1
V024-0035-A	V016	AB-V024-002	0	0	Yes	3	female	1159.25	Below_secondary	Outdoor	corrugated_iron	No	Open	3	883.187	236.637	3	0	0	1	1
V024-0035-A	V016	AB-V024-001	1	1	Yes	3	male	1159.25	Below_secondary	Outdoor	corrugated_iron	No	Open	3	883.187	236.637	3	0	0	1	1
V016-0010-A	V016	AB-V016-082	1	0	Yes	3	male	1182.82	Below_secondary	Outdoor	corrugated_iron	No	Open	2	628.565	245.068	3	0	0	1	1
V016-0010-A	V016	AB-V016-081	1	1	Yes	3	male	1182.82	Below_secondary	Outdoor	corrugated_iron	No	Open	2	628.565	245.068	3	0	0	1	1
V014-0045-A	V014	AB-V014-103	1	1	Yes	3	male	1116.77	Below_secondary	Outdoor	corrugated_iron	No	Closed	2	541.12	127.372	22	0	4	0	4
V014-0045-A	V014	AB-V014-104	0	0	Yes	3	female	1116.77	Below_secondary	Outdoor	corrugated_iron	No	Closed	2	541.12	127.372	22	0	4	0	4
V014-0017-A	V014	AB-V014-064	1	1	No	3	male	1107.53	Below_secondary	Outdoor	corrugated_iron	No	Closed	1	500.937	96.2809	22	0	3	0	3
V419-0604-A	V419	AB-V419-036	0	0	Yes	2	female	1122.67	Below_secondary	Outdoor	corrugated_iron	No	Open	5	652.893	246.794	6	0	2	0	2
V419-0604-A	V419	AB-V419-038	0	0	Yes	2	male	1122.67	Below_secondary	Outdoor	corrugated_iron	No	Open	5	652.893	246.794	6	0	2	0	2
V419-0604-A	V419	AB-V419-035	0	0	Yes	2	male	1122.67	Below_secondary	Outdoor	corrugated_iron	No	Open	5	652.893	246.794	6	0	2	0	2
V419-0604-A	V419	AB-V419-037	0	0	Yes	2	male	1122.67	Below_secondary	Outdoor	corrugated_iron	No	Open	5	652.893	246.794	6	0	2	0	2
V419-0604-A	V419	AB-V419-034	0	0	Yes	3	female	1122.67	Below_secondary	Outdoor	corrugated_iron	No	Open	5	652.893	246.794	6	0	2	0	2
V014-0047-A	V014	AB-V014-110	1	1	Yes	2	male	1128.83	Below_secondary	Outdoor	corrugated_iron	No	Closed	3	457.759	151.914	22	0	2	0	2
V014-0047-A	V014	AB-V014-111	1	1	Yes	3	male	1128.83	Below_secondary	Outdoor	corrugated_iron	No	Closed	3	457.759	151.914	22	0	2	0	2
V014-0047-A	V014	AB-V014-109	1	0	Yes	3	female	1128.83	Below_secondary	Outdoor	corrugated_iron	No	Closed	3	457.759	151.914	22	0	2	0	2
V014-0046-F	V014	AB-V014-106	1	1	Yes	2	male	1121.74	Below_secondary	Outdoor	corrugated_iron	No	Closed	4	462.446	105.784	22	0	2	0	2
V014-0046-F	V014	AB-V014-107	1	1	Yes	2	male	1121.74	Below_secondary	Outdoor	corrugated_iron	No	Closed	4	462.446	105.784	22	0	2	0	2
V014-0046-F	V014	AB-V014-108	0	0	Yes	3	male	1121.74	Below_secondary	Outdoor	corrugated_iron	No	Closed	4	462.446	105.784	22	0	2	0	2
V014-0046-F	V014	AB-V014-105	0	0	Yes	3	female	1121.74	Below_secondary	Outdoor	corrugated_iron	No	Closed	4	462.446	105.784	22	0	2	0	2
V428-0059-B	V428	AB-V428-030	1	0	Yes	1	male	1106.01	Completed_secondary	Outdoor	corrugated_iron	No	Open	6	33.8968	245.216	29	0	1	0	1
V428-0059-B	V428	AB-V428-029	0	0	Yes	1	female	1106.01	Completed_secondary	Outdoor	corrugated_iron	No	Open	6	33.8968	245.216	29	0	1	0	1
V428-0059-B	V428	AB-V428-028	0	0	Yes	2	female	1106.01	Completed_secondary	Outdoor	corrugated_iron	No	Open	6	33.8968	245.216	29	0	1	0	1
V428-0059-B	V428	AB-V428-027	1	0	No	2	female	1106.01	Completed_secondary	Outdoor	corrugated_iron	No	Open	6	33.8968	245.216	29	0	1	0	1
V428-0059-B	V428	AB-V428-026	0	0	Yes	2	male	1106.01	Completed_secondary	Outdoor	corrugated_iron	No	Open	6	33.8968	245.216	29	0	1	0	1
V428-0059-B	V428	AB-V428-025	1	0	Yes	3	female	1106.01	Completed_secondary	Outdoor	corrugated_iron	No	Open	6	33.8968	245.216	29	0	1	0	1
V428-0058-A	V428	AB-V428-017	1	1	Yes	1	male	1103.68	Below_secondary	Outdoor	corrugated_iron	No	Closed	6	35.5503	229.416	29	0	1	0	1
V428-0058-A	V428	AB-V428-014	0	0	Yes	1	male	1103.68	Below_secondary	Outdoor	corrugated_iron	No	Closed	6	35.5503	229.416	29	0	1	0	1
V428-0058-A	V428	AB-V428-013	1	1	Yes	3	female	1103.68	Below_secondary	Outdoor	corrugated_iron	No	Closed	6	35.5503	229.416	29	0	1	0	1
V428-0058-A	V428	AB-V428-016	0	0	Yes	3	female	1103.68	Below_secondary	Outdoor	corrugated_iron	No	Closed	6	35.5503	229.416	29	0	1	0	1
V428-0058-A	V428	AB-V428-015	0	0	Yes	3	female	1103.68	Below_secondary	Outdoor	corrugated_iron	No	Closed	6	35.5503	229.416	29	0	1	0	1
V428-0058-A	V428	AB-V428-012	0	0	Yes	3	female	1103.68	Below_secondary	Outdoor	corrugated_iron	No	Closed	6	35.5503	229.416	29	0	1	0	1
V428-0059-A	V428	AB-V428-024	1	0	Yes	1	female	1101.14	Below_secondary	Outdoor	corrugated_iron	No	Open	7	77.0567	207.723	29	0	1	0	1
V428-0059-A	V428	AB-V428-020	1	1	No	1	female	1101.14	Below_secondary	Outdoor	corrugated_iron	No	Open	7	77.0567	207.723	29	0	1	0	1
V428-0059-A	V428	AB-V428-023	0	0	Yes	3	female	1101.14	Below_secondary	Outdoor	corrugated_iron	No	Open	7	77.0567	207.723	29	0	1	0	1
V428-0059-A	V428	AB-V428-021	1	0	No	3	female	1101.14	Below_secondary	Outdoor	corrugated_iron	No	Open	7	77.0567	207.723	29	0	1	0	1
V428-0059-A	V428	AB-V428-022	1	0	Yes	3	female	1101.14	Below_secondary	Outdoor	corrugated_iron	No	Open	7	77.0567	207.723	29	0	1	0	1
V428-0059-A	V428	AB-V428-018	0	0	Yes	3	female	1101.14	Below_secondary	Outdoor	corrugated_iron	No	Open	7	77.0567	207.723	29	0	1	0	1
V428-0059-A	V428	AB-V428-019	0	0	Yes	3	male	1101.14	Below_secondary	Outdoor	corrugated_iron	No	Open	7	77.0567	207.723	29	0	1	0	1
V456-0048-A	V456	AB-V456-053	0	0	Yes	3	female	1117.73	Below_secondary	Indoor	corrugated_iron	No	Closed	3	103.969	190.27	5	0	1	0	1
V456-0048-A	V456	AB-V456-052	1	1	Yes	3	female	1117.73	Below_secondary	Indoor	corrugated_iron	No	Closed	3	103.969	190.27	5	0	1	0	1
V456-0048-A	V456	AB-V456-085	1	1	Yes	3	male	1117.73	Below_secondary	Indoor	corrugated_iron	No	Closed	3	103.969	190.27	5	0	1	0	1
V456-0080-B	V456	AB-V456-002	1	0	Yes	3	male	1129.09	Below_secondary	Outdoor	non corrugated iron	No	Open	4	120.994	232.778	5	0	1	0	1
V456-0080-B	V456	AB-V456-004	1	0	Yes	3	female	1129.09	Below_secondary	Outdoor	non corrugated iron	No	Open	4	120.994	232.778	5	0	1	0	1
V456-0080-B	V456	AB-V456-003	1	0	Yes	3	female	1129.09	Below_secondary	Outdoor	non corrugated iron	No	Open	4	120.994	232.778	5	0	1	0	1
V456-0080-B	V456	AB-V456-001	1	0	Yes	3	male	1129.09	Below_secondary	Outdoor	non corrugated iron	No	Open	4	120.994	232.778	5	0	1	0	1
V456-0079-A	V456	AB-V456-010	1	0	Yes	1	female	1130.79	Below_secondary	Outdoor	corrugated_iron	No	Open	6	73.9285	192.378	5	0	1	0	1
V456-0079-A	V456	AB-V456-009	0	0	No	1	female	1130.79	Below_secondary	Outdoor	corrugated_iron	No	Open	6	73.9285	192.378	5	0	1	0	1
V456-0079-A	V456	AB-V456-008	0	0	No	1	male	1130.79	Below_secondary	Outdoor	corrugated_iron	No	Open	6	73.9285	192.378	5	0	1	0	1
V456-0079-A	V456	AB-V456-007	0	0	No	3	female	1130.79	Below_secondary	Outdoor	corrugated_iron	No	Open	6	73.9285	192.378	5	0	1	0	1
V456-0079-A	V456	AB-V456-006	1	0	No	3	female	1130.79	Below_secondary	Outdoor	corrugated_iron	No	Open	6	73.9285	192.378	5	0	1	0	1
V456-0079-A	V456	AB-V456-005	1	1	No	3	female	1130.79	Below_secondary	Outdoor	corrugated_iron	No	Open	6	73.9285	192.378	5	0	1	0	1
V456-0078-A	V456	AB-V456-017	0	0	No	1	female	1127.11	Below_secondary	Outdoor	corrugated_iron	No	Closed	7	90.704	223.964	5	0	1	0	1
V456-0078-A	V456	AB-V456-016	1	1	Yes	1	male	1127.11	Below_secondary	Outdoor	corrugated_iron	No	Closed	7	90.704	223.964	5	0	1	0	1
V456-0078-A	V456	AB-V456-015	0	0	No	1	female	1127.11	Below_secondary	Outdoor	corrugated_iron	No	Closed	7	90.704	223.964	5	0	1	0	1
V456-0078-A	V456	AB-V456-014	1	0	Yes	3	female	1127.11	Below_secondary	Outdoor	corrugated_iron	No	Closed	7	90.704	223.964	5	0	1	0	1
V456-0078-A	V456	AB-V456-013	1	0	Yes	3	male	1127.11	Below_secondary	Outdoor	corrugated_iron	No	Closed	7	90.704	223.964	5	0	1	0	1
V456-0078-A	V456	AB-V456-012	0	0	No	3	female	1127.11	Below_secondary	Outdoor	corrugated_iron	No	Closed	7	90.704	223.964	5	0	1	0	1
V456-0078-A	V456	AB-V456-011	0	0	Yes	3	male	1127.11	Below_secondary	Outdoor	corrugated_iron	No	Closed	7	90.704	223.964	5	0	1	0	1
V456-0055-A	V456	AB-V456-060	0	0	Yes	2	male	1122.2	Below_secondary	Outdoor	corrugated_iron	No	Open	6	104.585	167.844	5	0	1	0	1
V456-0055-A	V456	AB-V456-062	1	1	Yes	2	male	1122.2	Below_secondary	Outdoor	corrugated_iron	No	Open	6	104.585	167.844	5	0	1	0	1
V456-0055-A	V456	AB-V456-059	1	0	Yes	2	female	1122.2	Below_secondary	Outdoor	corrugated_iron	No	Open	6	104.585	167.844	5	0	1	0	1
V456-0055-A	V456	AB-V456-061	1	0	Yes	3	female	1122.2	Below_secondary	Outdoor	corrugated_iron	No	Open	6	104.585	167.844	5	0	1	0	1
V456-0055-A	V456	AB-V456-063	0	0	Yes	3	female	1122.2	Below_secondary	Outdoor	corrugated_iron	No	Open	6	104.585	167.844	5	0	1	0	1
V456-0055-A	V456	AB-V456-058	1	0	Yes	3	male	1122.2	Below_secondary	Outdoor	corrugated_iron	No	Open	6	104.585	167.844	5	0	1	0	1
V390-0024-A	V390	AB-V390-086	1	1	Yes	3	female	1234.99	Below_secondary	Outdoor	corrugated_iron	No	Closed	1	1406.63	257.445	18	0	0	0	0
V390-0026-A	V390	AB-V390-087	0	0	Yes	3	male	1247.61	Below_secondary	Outdoor	corrugated_iron	Yes	Open	1	1311.81	325.486	18	0	0	0	0
V419-0052-A	V419	AB-V419-004	0	0	No	1	female	1128.24	Below_secondary	Outdoor	corrugated_iron	No	Open	4	608.351	289.452	6	0	0	0	0
V419-0052-A	V419	AB-V419-003	1	1	No	3	female	1128.24	Below_secondary	Outdoor	corrugated_iron	No	Open	4	608.351	289.452	6	0	0	0	0
V419-0052-A	V419	AB-V419-002	1	0	Yes	3	female	1128.24	Below_secondary	Outdoor	corrugated_iron	No	Open	4	608.351	289.452	6	0	0	0	0
V419-0052-A	V419	AB-V419-001	1	0	Yes	3	female	1128.24	Below_secondary	Outdoor	corrugated_iron	No	Open	4	608.351	289.452	6	0	0	0	0
V419-0052-C	V419	AB-V419-006	0	0	No	1	female	1130.85	Below_secondary	Outdoor	corrugated_iron	No	Open	8	598.064	294.834	6	0	0	0	0
V419-0052-D	V419	AB-V419-016	0	0	Yes	1	male	1123.05	Below_secondary	Outdoor	corrugated_iron	No	Open	6	598.064	294.834	6	0	0	0	0
V419-0052-C	V419	AB-V419-010	1	0	Yes	1	female	1130.85	Below_secondary	Outdoor	corrugated_iron	No	Open	8	598.064	294.834	6	0	0	0	0
V419-0052-C	V419	AB-V419-012	1	0	Yes	1	female	1130.85	Below_secondary	Outdoor	corrugated_iron	No	Open	8	598.064	294.834	6	0	0	0	0
V419-0052-D	V419	AB-V419-018	1	1	Yes	1	female	1123.05	Below_secondary	Outdoor	corrugated_iron	No	Open	6	598.064	294.834	6	0	0	0	0
V419-0052-C	V419	AB-V419-009	1	1	Yes	1	female	1130.85	Below_secondary	Outdoor	corrugated_iron	No	Open	8	598.064	294.834	6	0	0	0	0
V419-0052-D	V419	AB-V419-015	0	0	Yes	1	female	1123.05	Below_secondary	Outdoor	corrugated_iron	No	Open	6	598.064	294.834	6	0	0	0	0
V419-0052-C	V419	AB-V419-008	1	1	Yes	2	female	1130.85	Below_secondary	Outdoor	corrugated_iron	No	Open	8	598.064	294.834	6	0	0	0	0
V419-0052-D	V419	AB-V419-014	1	1	Yes	3	female	1123.05	Below_secondary	Outdoor	corrugated_iron	No	Open	6	598.064	294.834	6	0	0	0	0
V419-0052-C	V419	AB-V419-011	1	0	No	3	female	1130.85	Below_secondary	Outdoor	corrugated_iron	No	Open	8	598.064	294.834	6	0	0	0	0
V419-0052-C	V419	AB-V419-005	0	0	No	3	female	1130.85	Below_secondary	Outdoor	corrugated_iron	No	Open	8	598.064	294.834	6	0	0	0	0
V419-0052-C	V419	AB-V419-007	1	0	Yes	3	female	1130.85	Below_secondary	Outdoor	corrugated_iron	No	Open	8	598.064	294.834	6	0	0	0	0
V419-0052-D	V419	AB-V419-017	0	0	Yes	3	female	1123.05	Below_secondary	Outdoor	corrugated_iron	No	Open	6	598.064	294.834	6	0	0	0	0
V419-0052-D	V419	AB-V419-013	0	0	Yes	3	female	1123.05	Below_secondary	Outdoor	corrugated_iron	No	Open	6	598.064	294.834	6	0	0	0	0
V419-0007-A	V419	AB-V419-149	0	0	Yes	1	female	1149.48	Below_secondary	Indoor	corrugated_iron	No	Closed	3	927.674	336.113	6	0	0	0	0
V419-0007-A	V419	AB-V419-150	1	0	Yes	1	male	1149.48	Below_secondary	Indoor	corrugated_iron	No	Closed	3	927.674	336.113	6	0	0	0	0
V419-0007-A	V419	AB-V419-148	1	0	Yes	3	female	1149.48	Below_secondary	Indoor	corrugated_iron	No	Closed	3	927.674	336.113	6	0	0	0	0
V390-0027-A	V390	AB-V390-105	0	0	Yes	1	female	1237.05	Completed_secondary	Outdoor	corrugated_iron	Yes	Closed	3	1273.85	342.013	18	0	0	0	0
V390-0027-A	V390	AB-V390-104	1	0	Yes	3	male	1237.05	Completed_secondary	Outdoor	corrugated_iron	Yes	Closed	3	1273.85	342.013	18	0	0	0	0
V390-0027-A	V390	AB-V390-103	0	0	Yes	3	female	1237.05	Completed_secondary	Outdoor	corrugated_iron	Yes	Closed	3	1273.85	342.013	18	0	0	0	0
V390-0061-A	V390	AB-V390-068	0	0	Yes	1	male	1224.3	Completed_secondary	Outdoor	corrugated_iron	No	Closed	4	1564.67	335.075	18	0	0	0	0
V390-0061-A	V390	AB-V390-067	0	0	Yes	3	female	1224.3	Completed_secondary	Outdoor	corrugated_iron	No	Closed	4	1564.67	335.075	18	0	0	0	0
V390-0061-A	V390	AB-V390-066	1	0	No	3	female	1224.3	Completed_secondary	Outdoor	corrugated_iron	No	Closed	4	1564.67	335.075	18	0	0	0	0
V390-0061-A	V390	AB-V390-065	0	0	No	3	male	1224.3	Completed_secondary	Outdoor	corrugated_iron	No	Closed	4	1564.67	335.075	18	0	0	0	0
V390-0027-B	V390	AB-V390-112	0	0	Yes	2	female	1240.25	Completed_secondary	Outdoor	corrugated_iron	Yes	Closed	6	1246.73	355.832	18	0	0	0	0
V390-0027-B	V390	AB-V390-111	0	0	Yes	2	female	1240.25	Completed_secondary	Outdoor	corrugated_iron	Yes	Closed	6	1246.73	355.832	18	0	0	0	0
V390-0027-B	V390	AB-V390-110	0	0	Yes	3	male	1240.25	Completed_secondary	Outdoor	corrugated_iron	Yes	Closed	6	1246.73	355.832	18	0	0	0	0
V390-0027-B	V390	AB-V390-109	0	0	Yes	3	female	1240.25	Completed_secondary	Outdoor	corrugated_iron	Yes	Closed	6	1246.73	355.832	18	0	0	0	0
V390-0027-B	V390	AB-V390-108	0	0	Yes	3	female	1240.25	Completed_secondary	Outdoor	corrugated_iron	Yes	Closed	6	1246.73	355.832	18	0	0	0	0
V390-0027-B	V390	AB-V390-106	0	0	Yes	3	female	1240.25	Completed_secondary	Outdoor	corrugated_iron	Yes	Closed	6	1246.73	355.832	18	0	0	0	0
V390-0027-C	V390	AB-V390-116	0	0	Yes	1	female	1237.96	Completed_secondary	Outdoor	corrugated_iron	No	Open	5	1259.58	357.725	18	0	0	0	0
V390-0027-C	V390	AB-V390-115	0	0	Yes	2	female	1237.96	Completed_secondary	Outdoor	corrugated_iron	No	Open	5	1259.58	357.725	18	0	0	0	0
V390-0027-C	V390	AB-V390-114	0	0	Yes	2	female	1237.96	Completed_secondary	Outdoor	corrugated_iron	No	Open	5	1259.58	357.725	18	0	0	0	0
V390-0027-C	V390	AB-V390-113	0	0	Yes	2	female	1237.96	Completed_secondary	Outdoor	corrugated_iron	No	Open	5	1259.58	357.725	18	0	0	0	0
V390-0027-C	V390	AB-V390-107	0	0	Yes	3	male	1237.96	Completed_secondary	Outdoor	corrugated_iron	No	Open	5	1259.58	357.725	18	0	0	0	0
V419-0054-B	V419	AB-V419-024	0	0	Yes	1	male	1123.11	Below_secondary	Outdoor	corrugated_iron	No	Open	6	551.798	335.053	6	0	0	0	0
V419-0054-B	V419	AB-V419-023	0	0	No	2	male	1123.11	Below_secondary	Outdoor	corrugated_iron	No	Open	6	551.798	335.053	6	0	0	0	0
V419-0054-B	V419	AB-V419-022	1	1	Yes	2	male	1123.11	Below_secondary	Outdoor	corrugated_iron	No	Open	6	551.798	335.053	6	0	0	0	0
V419-0054-B	V419	AB-V419-021	0	0	Yes	2	female	1123.11	Below_secondary	Outdoor	corrugated_iron	No	Open	6	551.798	335.053	6	0	0	0	0
V419-0054-B	V419	AB-V419-019	1	0	Yes	3	female	1123.11	Below_secondary	Outdoor	corrugated_iron	No	Open	6	551.798	335.053	6	0	0	0	0
V419-0054-B	V419	AB-V419-020	1	0	Yes	3	male	1123.11	Below_secondary	Outdoor	corrugated_iron	No	Open	6	551.798	335.053	6	0	0	0	0
V419-0055-A	V419	AB-V419-033	1	1	Yes	2	male	1117.75	Below_secondary	Outdoor	corrugated_iron	No	Open	9	507.644	331.995	6	0	0	0	0
V419-0055-A	V419	AB-V419-032	0	0	Yes	2	male	1117.75	Below_secondary	Outdoor	corrugated_iron	No	Open	9	507.644	331.995	6	0	0	0	0
V419-0055-A	V419	AB-V419-029	1	1	Yes	2	female	1117.75	Below_secondary	Outdoor	corrugated_iron	No	Open	9	507.644	331.995	6	0	0	0	0
V419-0055-A	V419	AB-V419-031	0	0	Yes	2	male	1117.75	Below_secondary	Outdoor	corrugated_iron	No	Open	9	507.644	331.995	6	0	0	0	0
V419-0055-A	V419	AB-V419-030	1	0	No	2	female	1117.75	Below_secondary	Outdoor	corrugated_iron	No	Open	9	507.644	331.995	6	0	0	0	0
V419-0055-A	V419	AB-V419-028	0	0	No	3	female	1117.75	Below_secondary	Outdoor	corrugated_iron	No	Open	9	507.644	331.995	6	0	0	0	0
V419-0055-A	V419	AB-V419-027	0	0	Yes	3	female	1117.75	Below_secondary	Outdoor	corrugated_iron	No	Open	9	507.644	331.995	6	0	0	0	0
V419-0055-A	V419	AB-V419-026	1	1	Yes	3	female	1117.75	Below_secondary	Outdoor	corrugated_iron	No	Open	9	507.644	331.995	6	0	0	0	0
V419-0055-A	V419	AB-V419-025	1	1	Yes	3	male	1117.75	Below_secondary	Outdoor	corrugated_iron	No	Open	9	507.644	331.995	6	0	0	0	0
V419-0008-A	V419	AB-V419-138	1	1	Yes	1	female	1132.44	Below_secondary	Indoor	corrugated_iron	No	Closed	2	1013.12	389.079	6	0	0	0	0
V419-0008-A	V419	AB-V419-137	1	0	Yes	3	female	1132.44	Below_secondary	Indoor	corrugated_iron	No	Closed	2	1013.12	389.079	6	0	0	0	0
V390-0030-C	V390	AB-V390-119	0	0	Yes	2	female	1239.17	Below_secondary	Outdoor	corrugated_iron	No	Open	3	1230.96	331.425	18	0	0	0	0
V390-0030-C	V390	AB-V390-118	0	0	Yes	2	male	1239.17	Below_secondary	Outdoor	corrugated_iron	No	Open	3	1230.96	331.425	18	0	0	0	0
V390-0030-C	V390	AB-V390-117	0	0	Yes	3	male	1239.17	Below_secondary	Outdoor	corrugated_iron	No	Open	3	1230.96	331.425	18	0	0	0	0
V419-0017-A	V419	AB-V419-131	1	1	Yes	2	female	1152.36	Below_secondary	Indoor	corrugated_iron	No	Closed	7	969.361	410.07	6	0	0	0	0
V419-0017-A	V419	AB-V419-136	1	1	Yes	2	female	1152.36	Below_secondary	Indoor	corrugated_iron	No	Closed	7	969.361	410.07	6	0	0	0	0
V419-0017-A	V419	AB-V419-133	1	1	Yes	2	male	1152.36	Below_secondary	Indoor	corrugated_iron	No	Closed	7	969.361	410.07	6	0	0	0	0
V419-0017-A	V419	AB-V419-134	0	0	Yes	2	male	1152.36	Below_secondary	Indoor	corrugated_iron	No	Closed	7	969.361	410.07	6	0	0	0	0
V419-0017-A	V419	AB-V419-135	1	1	Yes	2	female	1152.36	Below_secondary	Indoor	corrugated_iron	No	Closed	7	969.361	410.07	6	0	0	0	0
V419-0017-A	V419	AB-V419-130	0	0	Yes	3	female	1152.36	Below_secondary	Indoor	corrugated_iron	No	Closed	7	969.361	410.07	6	0	0	0	0
V419-0017-A	V419	AB-V419-132	0	0	Yes	3	female	1152.36	Below_secondary	Indoor	corrugated_iron	No	Closed	7	969.361	410.07	6	0	0	0	0
[truncated: 1,062 more rows]
